# Supplementary material for: Exploration of methylation-driven genes for monitoring and prognosis of patients with lung adenocarcinoma
Source: Cancer Cell Int. 2018 Nov 26;18:194. doi: 10.1186/s12935-018-0691-z (PMC6258452; doi:10.1186/s12935-018-0691-z)
Supplement: Supplementary file 1 — Additional file 1. Methylation levels of 118 driver genes. [file 12935_2018_691_MOESM1_ESM.txt]

id	TCGA-44-5643-11A-01D-1626-05	TCGA-44-6144-11A-01D-1756-05	TCGA-44-5645-11A-01D-1626-05	TCGA-50-6591-11A-01D-1756-05	TCGA-50-5939-11A-01D-1626-05	TCGA-50-5933-11A-01D-1756-05	TCGA-44-6778-11A-01D-1856-05	TCGA-49-6745-11A-01D-1856-05	TCGA-50-5936-11A-01D-1626-05	TCGA-50-5932-11A-01D-1756-05	TCGA-05-5420-11A-01D-1626-05	TCGA-50-6593-11A-01D-1756-05	TCGA-44-2668-11A-01D-1551-05	TCGA-50-6592-11A-01D-1756-05	TCGA-73-4676-11A-01D-1756-05	TCGA-50-5931-11A-01D-1756-05	TCGA-50-5930-11A-01D-1756-05	TCGA-38-4631-11A-01D-1756-05	TCGA-49-4488-11A-01D-1756-05	TCGA-44-2665-11A-01D-1551-05	TCGA-44-6145-11A-01D-1756-05	TCGA-73-4658-11A-01D-1756-05	TCGA-44-2656-11A-01D-1551-05	TCGA-44-2655-11A-01D-1551-05	TCGA-44-2662-11A-01D-1551-05	TCGA-50-5935-11A-01D-1756-05	TCGA-44-6147-11A-01D-1756-05	TCGA-38-4632-11A-01D-1756-05	TCGA-44-6146-11A-01D-1756-05	TCGA-44-6148-11A-01D-1756-05	TCGA-44-2659-11A-01D-1551-05	TCGA-50-6594-11A-01D-1756-05	TCGA-55-7816-01A-11D-2168-05	TCGA-91-8496-01A-11D-2398-05	TCGA-44-6147-01B-06D-A276-05	TCGA-67-4679-01B-01D-1756-05	TCGA-55-8505-01A-11D-2398-05	TCGA-78-7158-01A-11D-2037-05	TCGA-NJ-A4YP-01A-11D-A25R-05	TCGA-55-8204-01A-11D-2239-05	TCGA-L9-A444-01A-21D-A24I-05	TCGA-MP-A4TK-01A-11D-A24U-05	TCGA-86-7954-01A-11D-2185-05	TCGA-67-6216-01A-11D-1756-05	TCGA-05-4410-01A-21D-1856-05	TCGA-97-8175-01A-11D-2285-05	TCGA-55-A48X-01A-11D-A24I-05	TCGA-MP-A4SV-01A-11D-A24U-05	TCGA-05-4384-01A-01D-1756-05
ZNF677	0.229020278734517	0.215630718617357	0.21487689753215	0.202965126893491	0.218413148521302	0.22528990170572	0.215335088094872	0.249906105515976	0.216342235091716	0.222233989199211	0.221342723533333	0.217018670466469	0.232018025548718	0.188828051604142	0.239517209461538	0.224706551078304	0.213543471599606	0.215126713042406	0.219460446314004	0.226950517132347	0.202988655403156	0.234476527878107	0.222278576478698	0.218915804899606	0.224641377406312	0.22367798050572	0.198818933870809	0.212243948506903	0.219027214825641	0.221321014249704	0.234745679077909	0.234248701708284	0.2341170181714	0.244781881917949	0.238501191961933	0.345348596589349	0.239023398166469	0.437070182546351	0.349367115745168	0.329026919090138	0.20074027881854	0.236694623830178	0.264024640810651	0.356939397490138	0.295640894880671	0.347612635663511	0.323036332475345	0.38116674068856	0.272552262996844
CCDC181	0.286524351377515	0.280892649835108	0.2654410433357	0.279511789381854	0.276562628093294	0.298501467939842	0.302633622430572	0.282551872506903	0.285099069523669	0.289904512832347	0.28923088038501	0.281512265419921	0.274320240770217	0.273744830967061	0.277855272863511	0.270961834121302	0.287886785663905	0.261085917879487	0.289099564761933	0.298958716860947	0.273964256772387	0.286133021835108	0.288317366173373	0.274211518405325	0.29047283515641	0.287952051795661	0.284724248828008	0.298501467939842	0.288706199904142	0.276123510185602	0.28112808053787	0.292864858719527	0.285978563399803	0.389792615536489	0.447678772029191	0.404731122611045	0.339894966128205	0.55150135149783	0.572539761993491	0.473027968094675	0.525677056881065	0.365243376772584	0.387565629639251	0.477980717630966	0.464479044202564	0.434983976490927	0.532179505043195	0.460948368882248	0.341048194442012
ALOX15P2	0.781109338476529	0.751819422733728	0.605321132257988	0.750296393584024	0.750352702799803	0.69241570031854	0.790455106087377	0.770115400551676	0.765800649413412	0.745706678869231	0.774273145352071	0.747344730055227	0.675306629956016	0.803710456144379	0.784261857118935	0.770711776479487	0.756231277994872	0.793973885163905	0.761352477841223	0.775718585686982	0.733488768902564	0.735372037322091	0.753236139926233	0.786501671689349	0.811658274318343	0.758926757859369	0.760472285746154	0.624279473661144	0.772752168181262	0.764785741584024	0.752995490213018	0.774878385909073	0.651692000775148	0.527250335836884	0.641794130796844	0.730167465857396	0.65300158777357	0.638186537567653	0.673414172947534	0.786934113346746	0.553585477084418	0.654557298035503	0.604079886672189	0.686958835171598	0.61341982450217	0.773492528307495	0.702237493228994	0.625526144705917	0.710860974772189
HCAR1	0.454620604562525	0.418710960605523	0.413863607812032	0.442227964917554	0.441548566096647	0.411941688630966	0.46388239950789	0.406312359649704	0.429453086990533	0.42709289142643	0.404639306598028	0.472063432858777	0.4951010700357	0.430470601563116	0.463752883355227	0.45163349567929	0.480009015132347	0.428250288484221	0.440380972584615	0.378936483234714	0.416790609754241	0.455303540091124	0.460183973029191	0.440117006261538	0.450198548234122	0.402288494113807	0.416383441019724	0.437404592701775	0.392852619618935	0.398963691514596	0.39819148350927	0.464504255117554	0.381280479259172	0.340031264122485	0.417772410935306	0.345419545795858	0.450275586535503	0.23780033218284	0.374320150914596	0.444177008278107	0.386741636114398	0.396280822644379	0.332871965196055	0.40188362106785	0.381486440462722	0.330516216871795	0.552430726087968	0.342404597343787	0.335083276553057
AQP1	0.390770158240039	0.355996354151677	0.345145107168836	0.326246649882643	0.349507691776923	0.371316359328402	0.370883924859961	0.39213003728501	0.352561503467653	0.365400991501183	0.369513673616765	0.370202166471992	0.348003186085207	0.370701202518738	0.369469449227811	0.344045233955424	0.417454671651479	0.363332783424655	0.396078116488363	0.33978190354497	0.362695156143787	0.380919401115385	0.351565009320316	0.357559008589546	0.34066570799645	0.396259011593886	0.367849601153452	0.377395752891124	0.366042046715385	0.39944594058501	0.341886915055621	0.379414783125444	0.403172341572387	0.280763682907692	0.569842408828205	0.309750930789349	0.608852897290927	0.3243420085643	0.569491631596055	0.472010675133925	0.503724440425838	0.601657343284024	0.621543527856016	0.405110690396252	0.389860802028205	0.490382348851479	0.519205232642406	0.639605330893688	0.402920219641223
AC023824.1	0.626077889767456	0.648323566318146	0.635184587122485	0.619140073657988	0.64996517078856	0.602165890458383	0.634837975158777	0.646726832287968	0.564726384801775	0.6560444217643	0.636166419996055	0.660452051757791	0.64345551330355	0.654976611839448	0.62007194354714	0.691997470722091	0.661536152765286	0.594146340020118	0.705162118865089	0.61956203208284	0.650442597684418	0.634796179090533	0.636842683440434	0.657023902323077	0.627938743316963	0.712053537305325	0.642378417979487	0.682198613145759	0.650212239451479	0.671222264143984	0.66163186648284	0.691273757602959	0.5664825025714	0.720723383801183	0.805450365302367	0.748111935494477	0.681684650233136	0.81440967473432	0.733825162751282	0.756886909779882	0.760941171467456	0.733711845496844	0.549970840222288	0.734672924232544	0.798987933982051	0.718822887410256	0.7391923778643	0.720723383801183	0.736928301090138
GSTM5	0.328315667019329	0.285656938889152	0.336750092289349	0.424243682474753	0.359592326607495	0.393305073964103	0.33537578020355	0.35620459584359	0.312666060361144	0.386674763049507	0.330225042645562	0.391252996063905	0.373700711356213	0.326500611286193	0.303910562032544	0.290954820035108	0.270347109740039	0.394424033750493	0.396683608896844	0.260489382498422	0.335943703715779	0.35730439380789	0.474425461313018	0.40782994922643	0.329116492471006	0.39029271675286	0.428108983519329	0.320970105710059	0.397626949673965	0.36374560722426	0.427302344735108	0.33074111489783	0.270785369445168	0.469371217071992	0.509868411927416	0.412007941721105	0.495759901194675	0.548424627976529	0.500184942012623	0.467288784588757	0.457688951657199	0.35288216811499	0.513728239935897	0.500042852059961	0.466008851121893	0.368696996457396	0.509333358935897	0.512929210616174	0.476300833566667
TIE1	0.561417759596647	0.557975964684221	0.561920389166272	0.529769030566075	0.552290915263708	0.582438518770217	0.554498777186588	0.576488331522485	0.548394391759961	0.55275723190355	0.569318116504536	0.538578068797239	0.577276574101183	0.535329752528797	0.523445081430375	0.537973488031558	0.569633637036686	0.587164802790927	0.576343567309665	0.577922135279093	0.563903403035897	0.545674817231755	0.55952837284142	0.555226373401183	0.562329530486193	0.566074105468639	0.525224294171598	0.556195406733136	0.582042391408087	0.568686869340828	0.597181790910651	0.561583845505523	0.629235698260158	0.670129277400197	0.655253323783629	0.719270542300986	0.663119321179487	0.718107756609862	0.698292829967456	0.611858216310454	0.67650884202998	0.690613234627811	0.695339815852268	0.651876649477909	0.695540774646943	0.642289926828205	0.660086352353057	0.745293919155424	0.664887581226824
SULT1C4	0.180850977419527	0.190666050601578	0.142731094787968	0.160747592853649	0.154346805364694	0.180784428324458	0.158791632731755	0.214363937239645	0.165079710774753	0.169736689114398	0.19848846394142	0.192255794388363	0.176595660013412	0.174018045655621	0.163028173387968	0.157030210119921	0.170224054293491	0.199569718438856	0.21352002399211	0.180760992330375	0.204389094589744	0.182100688653649	0.174315463904734	0.162252148663314	0.138777173043195	0.191830069412821	0.134965942027613	0.171660222797239	0.210697635174951	0.186589892465286	0.191333915052268	0.170859032459961	0.207360430985602	0.352199130506903	0.256261718458185	0.398463307039448	0.286762397101775	0.427137997467061	0.324952356137475	0.228391950721302	0.315641990291322	0.292952228028994	0.2459749540286	0.334900719787574	0.307748412452268	0.254506640107298	0.274489350675937	0.331387436056607	0.340575466365878
HIST1H3E	0.309258650997041	0.300091185981262	0.283664374569231	0.311580725554241	0.313264281706114	0.310894932546548	0.332693277551677	0.329006152940828	0.312557074678501	0.336498499804142	0.318351503066075	0.326024226587771	0.313886422013215	0.321444042178501	0.330626618828008	0.315936439500789	0.312182392757199	0.317465842281854	0.336796423251282	0.325245030372387	0.312335278580671	0.325221618870611	0.337089914201972	0.302765993585799	0.324274003752071	0.299981591300394	0.300113760129389	0.296007942291321	0.309948952330769	0.271752003291321	0.299417860408679	0.308086327788757	0.302656097566864	0.434373572919132	0.435932559765286	0.569386214930572	0.438086889214596	0.502352913030375	0.587874852824852	0.37817870612071	0.553550042748915	0.474751858666864	0.41059253955503	0.516249899855621	0.378088953472978	0.42822890811716	0.515316279660552	0.604437126520907	0.409472179241223
GSTM1	0.102352134393688	0.16377650476568	0.152886641133728	0.146524315072189	0.103401689915779	0.144950344638462	0.114348829547732	0.254105874121105	0.200063102046943	0.243147467187377	0.108277096810454	0.127557599954241	0.1316511574286	0.105011170025247	0.118096922994675	0.096751112299211	0.0817520905739645	0.107519462001578	0.246199964072387	0.100477306900197	0.10907395796075	0.290758624534122	0.294545185793097	0.334358417572978	0.0947125745453649	0.101484326796252	0.129487592764892	0.0870366699047337	0.112921891368442	0.100348853680671	0.3847968112	0.116310109209467	0.107456710396252	0.334970305272978	0.159106679905523	0.138466541580276	0.388537852598225	0.20385014698856	0.315015586653254	0.350436900697436	0.251096099730769	0.125312737810454	0.334059226885602	0.324274003752071	0.174267672227416	0.163944137938462	0.479794952090927	0.170723204796055	0.276755113281854
ANXA2R	0.39510589409211	0.431448455620316	0.385657599012229	0.41434671772998	0.388872012211637	0.448017778223274	0.375606113513412	0.429013505509467	0.364575659196844	0.405133103634517	0.43860975026213	0.371226840083037	0.353631743750099	0.35634211126568	0.355350379442406	0.368900997966864	0.358436281717554	0.399239525840237	0.375963318340828	0.438041593099605	0.377075874909073	0.32638671849211	0.382552197884813	0.429844670542012	0.389093173123669	0.385680394680473	0.361566195701578	0.339291126424458	0.434793879404142	0.436806932615582	0.439925435615976	0.370313804690533	0.346924838238659	0.46388239950789	0.194803674345562	0.467606819277712	0.311874128916568	0.741579545010651	0.478724598031755	0.161667436022091	0.120883276037278	0.208252215232347	0.13183274784714	0.53957813595286	0.152718770942801	0.323980969547929	0.224276990561538	0.193340030883037	0.305738038621105
HOXB-AS1	0.324549288588757	0.336866052571795	0.315127768533531	0.317240678273373	0.328739640158974	0.342001524205917	0.354154559601183	0.337479979254043	0.32753152433787	0.323959782575542	0.355650660408678	0.351380577497239	0.35288216811499	0.305697085350099	0.335106047977318	0.329183437883826	0.340755573192505	0.342495968054635	0.365791862775542	0.308661296617751	0.357122880838462	0.354753125012623	0.342655686645365	0.321330988750099	0.337771555452071	0.342998665594477	0.317752878628797	0.337502982059961	0.345302786180276	0.314816445742998	0.312776764163708	0.341300777571992	0.374522893124063	0.383500907803748	0.34598455806785	0.425407983938462	0.469935298257791	0.540470232528994	0.522217421333531	0.527030509141617	0.51637039596075	0.474558653051479	0.272105430319132	0.501948012738462	0.589373183968639	0.504459848619527	0.521479802527811	0.49328800983925	0.458912585362525
ZNF502	0.319285909154635	0.348552520150099	0.310415754381657	0.312182392757199	0.334171255248915	0.327756868405917	0.339894966128205	0.318284615853846	0.326991057922485	0.300841589142998	0.352724477451282	0.341573951444181	0.342293984043195	0.342271346626627	0.346144719831953	0.322747524293688	0.340892441351479	0.325934424937081	0.304768074949112	0.321194508348323	0.304503242512623	0.374821519474753	0.347108699082249	0.303733351059961	0.337387662480276	0.311202442657988	0.309501947586193	0.340256873288166	0.340732760335108	0.316137015101183	0.331837206217949	0.338539015878304	0.306463308903748	0.327394415239842	0.348094867973373	0.336454911318343	0.384255460603945	0.504577497383235	0.306969462510651	0.373607645813018	0.304986095663905	0.328069082782643	0.353173298033531	0.509041204676726	0.309394044898422	0.559322482001381	0.414117303570217	0.548495422183826	0.525105025476529
LYZ	0.695285776179882	0.700060172990138	0.750015612462919	0.694436367682446	0.701239813846548	0.745293919155424	0.674112980425641	0.725215779264103	0.685448788901381	0.724989750824852	0.732755019279093	0.715058304277712	0.660268880073176	0.663789916005523	0.661296121004931	0.667651391210454	0.587312355269625	0.685969038162525	0.704399591873767	0.773492528307495	0.673164526118343	0.698877032912229	0.686022598216765	0.72892177075641	0.688094067212229	0.710914639236095	0.666535824796055	0.665559514430177	0.72605580053215	0.698929162435306	0.759645761645365	0.724601540746154	0.675409216686982	0.783730061496647	0.704185863943195	0.734788637604536	0.758202570541617	0.824486836593491	0.713090952600394	0.532823980158383	0.776456875768442	0.749958438317751	0.78270866971716	0.742732686589744	0.769455696392899	0.713090952600394	0.803349606518343	0.82512895358284	0.786934113346746
ZNF578	0.283050865776331	0.280243010441617	0.286218791763905	0.256194275623077	0.261400240778895	0.281728005585602	0.294147651632939	0.289599377696647	0.267675423880868	0.295855704672978	0.298005432138856	0.295135407622288	0.293883816433531	0.294759134804142	0.291931972064497	0.27587872362643	0.276926876450888	0.280223403661144	0.272552262996844	0.252230352218738	0.281274270286588	0.320409950648718	0.295791123198817	0.25677553923432	0.27416722692288	0.296051761441617	0.27634418779428	0.274342178168245	0.279771700546746	0.261860788846943	0.255102236871992	0.297126121911637	0.244626742221499	0.341819123176134	0.34587249162643	0.4340931357714	0.339758531725247	0.490811853614004	0.452107796233333	0.443157176311243	0.299632258308087	0.360641594304734	0.332309337203748	0.441826566691519	0.411570956339448	0.455711342764103	0.399809410257988	0.46802917837712	0.405225991693294
LINC00676	0.704021497643195	0.604001079298422	0.594649246703748	0.598927051286588	0.614410030860158	0.693143948114004	0.660964838289349	0.653141604790927	0.613212166316765	0.619732544307101	0.619395521395463	0.66628724993215	0.682398640873965	0.608026050350296	0.690463215731755	0.631041910950099	0.686332246825838	0.748348770042209	0.706554188245957	0.665368472073767	0.734383303721302	0.724044110126233	0.649100564715976	0.686646375447929	0.606008858052268	0.674965084964103	0.629805595759763	0.650258261212032	0.671273207944181	0.607012115943984	0.709874578121893	0.60009504413787	0.743719434723471	0.735495384103353	0.749488896389941	0.859024791771006	0.879201109066075	0.86985027029428	0.65479611802288	0.828587212884813	0.880296818208284	0.86117833937712	0.8735979250357	0.847085885780868	0.883252410628797	0.812245813917357	0.868699183624063	0.749185937933728	0.704999525245957
ZNF879	0.16377650476568	0.146667827905523	0.149056871114398	0.141381108248323	0.154561632785404	0.151359199022682	0.142429165182051	0.148669099696252	0.149715160145365	0.141781949458974	0.142034663232939	0.154561632785404	0.146450442444181	0.133641780928402	0.141355294709862	0.152042674217357	0.157583718350493	0.145810879399606	0.147843633598225	0.14966639581716	0.146667827905523	0.146994399467258	0.142909626350296	0.139776597699014	0.138909032161538	0.139269314642012	0.150685802716765	0.163192968867061	0.151821642537081	0.146771952485404	0.139496119594675	0.157269348766075	0.128887905352663	0.185666771974753	0.149299031730966	0.240485485649112	0.166055011874162	0.174541383714004	0.250314812579684	0.17003762325503	0.165270778978698	0.134753889548915	0.132656441369428	0.170497453470217	0.169484077627416	0.300223916149704	0.188625233863314	0.353719598719132	0.268146633771992
GIPC2	0.182461815169822	0.167752603083432	0.177781726248521	0.172117117755227	0.175276651880079	0.181324421437081	0.163073988599408	0.188494520526824	0.170060710178304	0.184772209181065	0.187103845028994	0.168579528272584	0.175756297089349	0.192992419525641	0.166456066722682	0.160841048393688	0.163753168049704	0.194977614478304	0.190554001191321	0.171705920361538	0.187645572963511	0.203214766100197	0.168164353371006	0.175114432256016	0.161382562348521	0.185105244757396	0.174725838345957	0.169554302756805	0.198081090378895	0.194373401443787	0.206183676326036	0.17855237730355	0.18748752419211	0.376440555287968	0.228094237857002	0.352040338345562	0.34277137313215	0.432597989346351	0.298416898931361	0.31351149574497	0.35172045308501	0.30130698923925	0.166827982419724	0.317509439469822	0.29253669386785	0.290671100825049	0.308401627829783	0.365175630405325	0.264610275884418
B3GALT2	0.520511116996055	0.528873602927416	0.488510479956016	0.509778993827022	0.499463759263511	0.548201393131558	0.535958724068442	0.546933114986982	0.508953826682051	0.542545610813018	0.519874572154635	0.550137047026824	0.550367707152466	0.513073061249704	0.541701621035108	0.493316206533333	0.574913364839842	0.514717927825838	0.557167256289744	0.597063800234911	0.579310226668047	0.561417759596647	0.558992730629389	0.531294487573767	0.531018376659172	0.494261785973964	0.509246458054241	0.562535571173176	0.552224108905325	0.509391631343787	0.532695185324063	0.531771328537278	0.58843043507574	0.687830687859172	0.682448073860947	0.714887668825247	0.636035001675937	0.662836382245365	0.742445179526627	0.557874030121696	0.774940284672781	0.656836225725641	0.571703673785996	0.698239981642012	0.789847292636686	0.748650859078501	0.752116407053254	0.830813550084024	0.643052319819527
PLAU	0.606254567351676	0.624792034225641	0.63862946597574	0.569633637036686	0.583230215680079	0.655253323783629	0.59569561657002	0.639737863076134	0.587164802790927	0.628625131777712	0.616107080537081	0.600444650472189	0.641163092774162	0.606451454267061	0.57421986549428	0.562739965050099	0.596602571497239	0.645519778524655	0.67650884202998	0.70162669798501	0.60009504413787	0.595615710431361	0.579382577381657	0.617209367635108	0.604120626660552	0.637330245828008	0.585511462762525	0.626709540194872	0.688557614577909	0.710751423712426	0.659525078609665	0.632853363867653	0.729825940485404	0.677015787999803	0.829353914032347	0.722223376080671	0.788513894691321	0.770478247241617	0.714402732660749	0.536687725923471	0.770360702150099	0.53909480426785	0.808260583341815	0.659332859314004	0.787417182823669	0.651789984557396	0.777004941706706	0.794637859490335	0.662254111355621
LRRC4	0.31386466860572	0.31759931880217	0.308883575683629	0.299695747439053	0.311738678032742	0.320455437596055	0.330762071618738	0.336299852539053	0.337569118283629	0.323331319230769	0.33473843997002	0.323331319230769	0.331009627101775	0.338400827258185	0.316532035445365	0.319156046966272	0.322991796641223	0.339872292356016	0.329499931020907	0.298807249984221	0.320589795882051	0.337747887201183	0.323264288647535	0.290031685129783	0.316002924046548	0.33350974572071	0.3243420085643	0.319332391640039	0.320546752274951	0.333555799656016	0.288856755768836	0.321531858455819	0.371046665507692	0.355148345026824	0.39510589409211	0.387081232385404	0.531896326337278	0.319421205735897	0.499167844845168	0.339151282628797	0.542061450812032	0.396571644590533	0.401005059528797	0.280975858684615	0.448450304452071	0.298850834500197	0.349801636011243	0.650012748949507	0.395507503820907
HORMAD2	0.374295889247732	0.341348353277909	0.320033923333136	0.317465842281854	0.308151677024852	0.366592757657594	0.341597940125444	0.367963108254635	0.331231750872584	0.36386255866568	0.386319016418343	0.354728930930572	0.384708155569822	0.407235947290335	0.324593659006114	0.30459343032998	0.313488202884615	0.38898263835858	0.392064042509073	0.376577038729783	0.330695405664103	0.344664018813018	0.347201114752268	0.355419232457594	0.339917195780276	0.353540252833136	0.339826400662327	0.352019955924852	0.353585659686193	0.33659325101499	0.348462436663905	0.347478701141026	0.371295365336686	0.335965810983037	0.333715526594083	0.475380269564694	0.516915931278304	0.612719641078895	0.464761803036489	0.51588519750217	0.541830702333136	0.365036840112623	0.515674631257988	0.483025269664103	0.460716303622682	0.449806735613807	0.485644274085602	0.523109481730177	0.28898990125503
NQO1	0.701740131902959	0.66998263687712	0.666139446761144	0.718655819039645	0.729092434618738	0.672962289792702	0.728457009375148	0.69995378425503	0.663979151863905	0.706450595652465	0.72938433522288	0.749185937933728	0.713908063926233	0.704452233623866	0.60068831702998	0.752474286568836	0.725326901079093	0.687416260405325	0.732755019279093	0.611279783792702	0.68870762180789	0.752529825401183	0.728282296289546	0.776269227663314	0.792217255803353	0.691222054660947	0.708407748249507	0.686494693112821	0.709115055597239	0.605239470422682	0.66134363933215	0.70494585070572	0.817987120771006	0.53967085435503	0.489869739547732	0.552527928008481	0.625868201185996	0.24247243685503	0.535390694397436	0.74082551704931	0.686180985432742	0.640267378654043	0.611815908722682	0.452472203891321	0.58396239561854	0.527529392395463	0.676914579610256	0.611815908722682	0.46832128772426
SRPX2	0.612476333650493	0.640399894858777	0.614694141709467	0.600485974778107	0.625868201185996	0.609055509245365	0.638755836336686	0.618760679033136	0.643909439226233	0.620029778393688	0.60068831702998	0.611079275663314	0.619861574593688	0.557367570607692	0.645380755984024	0.572436165657002	0.625824537021499	0.530579547057199	0.56974026028284	0.608645211817949	0.584328184423274	0.576239097049112	0.633600953046351	0.564692478354635	0.617509555820513	0.527281400749901	0.597412220826233	0.625614120826233	0.568546127472387	0.562774068874162	0.598772571549901	0.596112923599014	0.507174889175937	0.504869656307298	0.515555012427811	0.655950777756213	0.491152759089744	0.508953826682051	0.377031306445759	0.50361121420927	0.508385784053057	0.484572746303156	0.432218233948323	0.47613572381144	0.463804498333925	0.464504255117554	0.52507512250217	0.464299900091321	0.393827161217554
PPP1R14D	0.56294347037002	0.544122806519921	0.561680805250296	0.565039181184024	0.570789211284813	0.534248897708284	0.555059770704734	0.537359970016765	0.5554232634286	0.541258421534517	0.555899695899606	0.547481501679093	0.574355356477909	0.568686869340828	0.561217429413018	0.559659299057594	0.560807318149901	0.551371556289941	0.54914689526213	0.550463085253649	0.558441124101972	0.555491974072978	0.57494961034931	0.563700229212032	0.565724213260355	0.553118840633531	0.554498777186588	0.529923527114596	0.55003692288856	0.536653666142604	0.548134916508679	0.560641863142801	0.565384957301183	0.558475790162919	0.497561569681262	0.580010601909073	0.542612724123669	0.507000889603353	0.357808880099211	0.55882069846075	0.508620215494477	0.52363173979645	0.445925259310059	0.510145293065483	0.460583616888955	0.557332949647929	0.549836977884813	0.448304074702761	0.464714178056607
CCDC8	0.353834272989546	0.34750259557929	0.346557892318343	0.359844206054241	0.356525472862919	0.37210220468146	0.372514241901775	0.364208720460947	0.364256493623274	0.352905394526035	0.348851078946943	0.405021687784221	0.360965325264103	0.379347212484418	0.359140430041026	0.358041810455424	0.360074940646351	0.368375671649901	0.356434929133136	0.347910698712426	0.354154559601183	0.395437731327022	0.349597750652071	0.352539597786982	0.346948209932742	0.360461196039053	0.374867219283826	0.339849170664892	0.371617381902959	0.346033085468245	0.338949272899606	0.376619846457002	0.362087892150296	0.452178068268836	0.444324433087574	0.42155405925069	0.37210220468146	0.598927051286588	0.487978912618146	0.460056244757791	0.575672440510651	0.485701282548323	0.551403594942406	0.473210882887574	0.489670655819329	0.468866215475345	0.488510479956016	0.571597701836292	0.421459126774556
ZSCAN23	0.118996463338264	0.12331372944359	0.115479486614398	0.123424029996055	0.122002263508876	0.121301889899803	0.110720288345957	0.12845526872998	0.128943384122288	0.129545114830966	0.123174791328402	0.11536326809073	0.129106864610059	0.110483544930769	0.127419025950296	0.126461601074359	0.119222780724655	0.12334100467929	0.126812796130572	0.128019518848126	0.12514911545641	0.127670907440631	0.129707769293886	0.119278077747535	0.123259283039645	0.118826827140039	0.135359362621499	0.11536326809073	0.111291047578501	0.125805145169428	0.128563373755819	0.10846287403925	0.135703247370611	0.12398157167002	0.244171871767061	0.137784407248126	0.190091860326036	0.258650289746154	0.248663152844379	0.141805423983432	0.286590276246548	0.210202177524063	0.201834279520316	0.28836309007357	0.189862847203353	0.207087570394477	0.148741731837475	0.327350161383037	0.224797382475345
AC147651.4	0.554134274775542	0.559795510254043	0.530515710544576	0.552224108905325	0.537039817879093	0.563490756213807	0.539381962045957	0.561783958094872	0.539219383817949	0.560072586596252	0.5403409786714	0.5302692892643	0.538005180235897	0.552224108905325	0.529213647840039	0.540814726760552	0.522764136615779	0.540942775564892	0.538168369204142	0.561920389166272	0.541962980634517	0.534630422957396	0.548231815445365	0.561013251448915	0.55055941714714	0.541670336404537	0.540592801110256	0.50593985169428	0.552727410091124	0.579129420183629	0.579938762341617	0.537774127391913	0.539926596931361	0.614694141709467	0.556963050790138	0.614574064283235	0.600605363202959	0.646549754992505	0.594838632611045	0.528616311095858	0.591574175243393	0.62007194354714	0.610585065881065	0.55710093862288	0.580294462111637	0.586207455801183	0.557975964684221	0.63368983732998	0.599628966071006
TCP11	0.614694141709467	0.6159839002286	0.634796179090533	0.629192975378501	0.627501210340828	0.625394650610454	0.614494588756607	0.621159218997041	0.61746706497574	0.61825486587574	0.626795000494083	0.634884080075542	0.599865951226627	0.657548694868442	0.617085830908481	0.646912460508481	0.610224284645957	0.646504048032742	0.643997521944576	0.597884362299606	0.616637110478107	0.647767314336292	0.608069026926035	0.634441897001775	0.610995622851085	0.650725869869428	0.636392189984418	0.595574592007101	0.621415594483038	0.612927316804142	0.607215489049112	0.628545005497239	0.663602161814398	0.678523763269822	0.684615624175542	0.678576096840237	0.678871879245759	0.698821038493688	0.703861413509665	0.708845355058383	0.671672158789744	0.676612025457396	0.634574240327022	0.667206032639448	0.616391392366469	0.677575275730572	0.498295203927613	0.74877341605641	0.652536449678304
IRX1	0.0697107355690335	0.10041256287002	0.0918537920773176	0.08038054287357	0.0869219129822485	0.0985389413349112	0.100608886355621	0.106253194405325	0.077844224560355	0.0916021711854043	0.10803748233925	0.106748892349704	0.107791362907298	0.0966844616384615	0.0868075547893491	0.102475807359369	0.0831017076832347	0.111322462208087	0.148114037876134	0.0737290222755424	0.0936010396187377	0.154275355930375	0.0890359862566075	0.0787903261727811	0.0819103209721894	0.104286251766272	0.102475807359369	0.105229925277712	0.0966519262751479	0.0926329835392505	0.0974280188970414	0.130898687638462	0.120519631893294	0.0910619109179487	0.161077641324063	0.0808227043717949	0.213153311371598	0.0596162318134122	0.108246067447535	0.215216343239842	0.307817824577318	0.28266151117574	0.17094868464714	0.125857972084813	0.343297575939645	0.20245569888501	0.200785754668442	0.318463977198817	0.0862321406877712
ZNF454	0.179481575637475	0.176481985434714	0.158160351862919	0.151074374774359	0.156622789178698	0.181788641711045	0.199385230123471	0.201812787707692	0.168856236246746	0.166827982419724	0.194977614478304	0.183498517583432	0.18797981348284	0.194038195698817	0.195070781619132	0.17654918398146	0.175664553980868	0.196997719636884	0.219647465044379	0.166551155393491	0.179667969767061	0.224230400114398	0.172713668842012	0.1546310049643	0.153400674803945	0.204276100916963	0.169021533471795	0.205198649292308	0.198888294529191	0.17654918398146	0.19026789007002	0.21540353223215	0.180984917354241	0.296730850671795	0.237532202981262	0.1667572009357	0.312557074678501	0.145592718040039	0.411273992286588	0.270281551530966	0.270961834121302	0.23244522271716	0.203670142808284	0.362132324843787	0.323915181646746	0.397581530854832	0.361010340132544	0.43999785924714	0.458986104457791
SLC6A11	0.227892198791716	0.238843944617751	0.212467080270217	0.225223929077909	0.223045760639053	0.229091125531558	0.2544837284714	0.244354088126036	0.214658131619724	0.227457173881657	0.23094155438501	0.238933839456016	0.242788500821499	0.245434185681657	0.228728708831755	0.262107199436489	0.225525821248718	0.235495793321696	0.274363654762327	0.208160239094083	0.242560804929389	0.256398965893294	0.229227820350888	0.209328606611243	0.207543991618146	0.242273278191519	0.231362101301578	0.231050341377712	0.232356709374753	0.23129430321499	0.225864683053649	0.255685259451085	0.277526925227613	0.249170816836292	0.267266886003748	0.451183819650888	0.334762724090927	0.480632797877909	0.397215457231755	0.34898461140927	0.397007413990533	0.409449017848718	0.270217508977318	0.336570758714201	0.427743501606114	0.389612616280079	0.355629371045365	0.519963169025641	0.202077204603156
PRR19	0.71325265468284	0.687057448240237	0.652955507952071	0.659612162375937	0.665653775340434	0.621200611157594	0.719778186999211	0.652258584372189	0.650012748949507	0.629235698260158	0.657689539390533	0.689018877979882	0.633913210460947	0.733094030485602	0.61345863524931	0.722881897612229	0.595842610180079	0.732872332010454	0.623113158882248	0.691068597301183	0.619437426435503	0.690916987921302	0.631705801935897	0.647133752928205	0.627282428411637	0.673914283638462	0.705214089643392	0.658393737414004	0.708305041597239	0.641614417284024	0.708030339672189	0.669113811010059	0.676258694658383	0.705585090081065	0.765436517338264	0.527500011729389	0.726284132133925	0.724823643388955	0.747408268146943	0.739306975690138	0.732414107235503	0.713855056545957	0.751121843156016	0.705856377391716	0.752529825401183	0.720776023013807	0.718655819039645	0.755765459905128	0.749793855657791
FES	0.427422193850493	0.429937749134714	0.419795721442406	0.414434826654043	0.400243817477318	0.431916656492505	0.444152657857002	0.428181910933728	0.423110093010651	0.411710344881065	0.447678772029191	0.449541116510651	0.414823916132544	0.43308569205503	0.415371181106903	0.429406290238462	0.407712546773373	0.435007241693491	0.479053794135306	0.394833943666469	0.412977061936292	0.447435620442998	0.421900537323471	0.399877184773767	0.405021687784221	0.43276064325858	0.401593308043392	0.428065296747929	0.44891409836785	0.424516224116963	0.404208848263905	0.432711411285404	0.42986788155286	0.431986074908481	0.485644274085602	0.465957441565483	0.555592899442209	0.450989929944379	0.479685016372781	0.50168566714142	0.497330728890927	0.467160730142998	0.48175824744931	0.428919041876134	0.521332930902367	0.486004499366075	0.492432448022682	0.585694873402367	0.451659289393294
ART4	0.52768729262643	0.543096255783235	0.495295003029783	0.494870124904536	0.503992862830375	0.571668207746943	0.514356026746943	0.543677410670611	0.514687049724458	0.528082679419724	0.519031537286391	0.536207084724655	0.581342901728994	0.50067720321499	0.528553360185602	0.489501914340237	0.555691843199803	0.521000417727219	0.553790993023077	0.56155047281854	0.548264817294872	0.528616311095858	0.570200039655227	0.516005368483629	0.52479594074142	0.499547049580671	0.506263282609862	0.563591586525049	0.544641642573373	0.533263221378304	0.564554861359566	0.51498960249073	0.569773004110651	0.635582995770809	0.579901949108481	0.655203881384418	0.662836382245365	0.657023902323077	0.674515887668442	0.684826113487377	0.6267507469714	0.650635068514793	0.673961625879093	0.621502392506312	0.678826692684615	0.647582992919921	0.636655747077909	0.754179297261341	0.645565325165286
ZNF382	0.111685860833136	0.103818347003353	0.0972671348459566	0.0925992424956607	0.105550023236686	0.0930672584011834	0.110750380309073	0.145517213512821	0.111291047578501	0.101607722571598	0.107331391005917	0.0993953062635109	0.0989952066518738	0.102194334083629	0.0962704226145957	0.106188081760355	0.10015439236075	0.0959612223550296	0.100996070139842	0.0780557691901381	0.114464079011045	0.111231004885404	0.090912837283432	0.090399170733925	0.0819506312715976	0.0964482439869822	0.0967865009053254	0.103431773966469	0.0979343864721894	0.0934653637741617	0.105550023236686	0.106473561700986	0.0901059837737673	0.330516216871795	0.0676484277976331	0.421344700534911	0.30505199489211	0.478420915812229	0.344912694454043	0.296909485710651	0.0954764526171598	0.0972320398080868	0.0739001877130177	0.375236037868442	0.082229499382643	0.34186406580789	0.320388048371992	0.396705607878106	0.36386255866568
ZNF300	0.321173420742801	0.336078355589744	0.291109337646943	0.301712819493688	0.31946584942071	0.321961363684024	0.34804863359073	0.32294581338284	0.329339623905325	0.326134673832742	0.330425328068245	0.349187968044576	0.303379416516765	0.374546431039251	0.35567431361499	0.297348032296252	0.318910342469822	0.340598446449901	0.357466755530178	0.285614681145957	0.313777293209467	0.367006347532544	0.346213938757791	0.283641614117554	0.304153369164497	0.345279143350099	0.32858399757929	0.381303178898619	0.346698872495463	0.31253372997002	0.307996057097239	0.340779000142998	0.297848496979684	0.351996745358974	0.383432548590533	0.567894555655227	0.371249574439448	0.691172483925641	0.448279121393294	0.361999110924458	0.435768516603353	0.518289034468836	0.352747415882446	0.304789051239053	0.441075757851677	0.529769030566075	0.461125337989349	0.401071197034911	0.282378627040631
ZNF582	0.123649189484024	0.129516634856805	0.131278565103353	0.133508752653649	0.133031896209665	0.126461601074359	0.117405940338856	0.13932007472998	0.128999096049507	0.128999096049507	0.125451380987377	0.122613983751085	0.138413494086982	0.130490094411637	0.14095549014142	0.129350750101972	0.134547575514596	0.112341018715385	0.14502427599645	0.124373672253452	0.124456318476726	0.14375577340572	0.140800136445957	0.146276448468639	0.132047901865286	0.12166431670217	0.122167304990533	0.134937019122288	0.122478134309862	0.121577606839842	0.133964263901381	0.132047901865286	0.113683649622682	0.151385360886193	0.152185170183037	0.360280167068836	0.151385360886193	0.390632007494083	0.384730716257594	0.375740734417751	0.129376601186391	0.328538734082643	0.150975664081854	0.372329895627811	0.167266883539645	0.418801527674556	0.165544739471992	0.407667871318343	0.240839605469822
S1PR1	0.354799284701972	0.32115201137357	0.319176762571795	0.310717331827416	0.327014052760355	0.348071455176331	0.344092283738462	0.368652732156607	0.332601191263116	0.325245030372387	0.346372322659763	0.330134093705128	0.388805219785207	0.304110097342209	0.310569253492702	0.316553470618935	0.339106641676134	0.33978190354497	0.333786451686193	0.370516379919921	0.353743995724655	0.290603527041026	0.379618756414398	0.350367723766469	0.364090409977318	0.294343146764103	0.326569432870809	0.33659325101499	0.344482275088757	0.326068751176331	0.357971298933925	0.310438260982643	0.375171093637475	0.421435707084221	0.391137940511834	0.469906480337475	0.367826237309467	0.503783499270611	0.464117074446351	0.467135450382249	0.341278203836884	0.388606266476331	0.382923698580276	0.398596935847929	0.444299291925838	0.412277137568442	0.377887039965089	0.462145745735503	0.461125337989349
PLSCR4	0.174997449677712	0.187194625106903	0.153979123388955	0.155836157821894	0.160980046769231	0.186045635368442	0.1915803181286	0.164161093109467	0.172554510749112	0.152545178987377	0.162112599637081	0.188048030184615	0.205245629480868	0.163361457477318	0.194824221846943	0.168417210116963	0.208597628119921	0.162604045909073	0.192233108059369	0.171246888929191	0.166174058341223	0.1881376786	0.203394052051874	0.143498255493688	0.184772209181065	0.151335797470414	0.184636591727613	0.189099337784615	0.193013434779093	0.174338652795266	0.158571554557594	0.169300527564497	0.153350256000986	0.166966923523669	0.164186957251479	0.198842463835503	0.238979547501775	0.115450737197041	0.169232543607101	0.200130228041617	0.213704811372978	0.208778706401381	0.1840541118357	0.170745064424655	0.191510149846154	0.187555632721302	0.218960755924655	0.190462939988955	0.228369645200197
FAM84A	0.193544190308087	0.215262494532742	0.197757984192308	0.196282239945957	0.192968975463314	0.199903743150296	0.217824316096647	0.213769678218343	0.203193327332544	0.21801012849073	0.221140226921499	0.216160492116963	0.211087334107101	0.243504293064892	0.230243780881262	0.214025972443787	0.204506583774556	0.225156722074556	0.263477732866075	0.180209983321302	0.217455056680276	0.252658878342012	0.208390787492308	0.177030945659172	0.187420876382446	0.218054877761538	0.200151178906312	0.220825947032742	0.223092250806312	0.203214766100197	0.201095496294477	0.222189347726233	0.214589038982643	0.217708220339053	0.228594412382446	0.286590276246548	0.273417877661144	0.276495616363116	0.222705882279882	0.275311634510059	0.406108810542406	0.400669315344379	0.203126896160749	0.238433429222485	0.438223797353846	0.226838258087968	0.393554243992505	0.312600124055621	0.200016653884024
NR0B1	0.155212816543787	0.19044268237002	0.401504475305523	0.393531150585404	0.152622714259763	0.21540353223215	0.179940570954241	0.195860032610256	0.162534565909467	0.181788641711045	0.202766655202367	0.41274805974142	0.171547628184418	0.382574990286785	0.208755931431953	0.408946880926233	0.18486273134359	0.393781692545562	0.422495959148718	0.399671946164892	0.408418456933728	0.383364468884615	0.152768177184221	0.403530529239448	0.152019019227219	0.42284402901854	0.397399019866667	0.179232482580079	0.179187990249507	0.173405784372781	0.391480596580276	0.415012555041223	0.388650250244773	0.479821229001381	0.455155957524655	0.321376302065286	0.176845050495069	0.620238069352071	0.400220658254635	0.422426618721302	0.519002336379487	0.443084786593491	0.49126512760355	0.536914658803156	0.471016350796647	0.468951090017554	0.507828788556608	0.385020990462919	0.135228740641815
ZNF334	0.164698447057791	0.167706843801183	0.171200680014793	0.174041128352663	0.171338267185207	0.167404803092308	0.169392740329586	0.179505392350888	0.165659253146548	0.191265336055227	0.17873704793215	0.162489596843787	0.16964848957929	0.179737235083826	0.172139140416568	0.194038195698817	0.161217414675148	0.185194540657594	0.179348135245957	0.167863834632544	0.16126482473215	0.202653391194477	0.176213354749901	0.171429657881262	0.174885890884221	0.176438958958777	0.179829163308679	0.191399913211834	0.16377650476568	0.171570069337475	0.170201766276726	0.177053670711637	0.160414913934714	0.181368665917751	0.210425545302564	0.195113105055819	0.26910660747357	0.453367012264497	0.29854549957929	0.195293531315582	0.294320751154241	0.175460646528402	0.249554308163116	0.192807814830572	0.36754179072288	0.376736982035503	0.231362101301578	0.252299915683235	0.304021317645562
CLDN8	0.700228772027811	0.701850607893491	0.697108647112032	0.760647958332742	0.718769213099211	0.704346083564103	0.721837351328402	0.686022598216765	0.707920880477318	0.750529438081657	0.709610138131755	0.754413518031755	0.756829486363511	0.696846832289152	0.737209309442012	0.783072267393294	0.741400906994477	0.750296393584024	0.747936221395661	0.695745784662327	0.741923616622091	0.786623581484024	0.73525414488284	0.744303588065089	0.737682715263905	0.744364917273176	0.743719434723471	0.712651813257396	0.721059419247534	0.682252203261341	0.669641497372189	0.748468810443195	0.816697864994477	0.616186894224063	0.596602571497239	0.563184045831755	0.698073532976331	0.473159912803945	0.662784243781065	0.70272202312426	0.59515185848501	0.682499738312821	0.625697745159566	0.616023442031953	0.679231642447929	0.71499919095069	0.670179742028994	0.713413836945562	0.516005368483629
ERN2	0.285871361110848	0.286740025283235	0.268083706394675	0.207839062480079	0.245767119179882	0.244308682962722	0.268233184073176	0.262484732329389	0.238408050964103	0.260424312044181	0.270939774357199	0.286417820929783	0.259197408772584	0.271994878948915	0.264742121787179	0.265399855763116	0.266757923017554	0.29688903403432	0.290052735236884	0.240884715547535	0.262352272806903	0.284207355811834	0.240350759245365	0.246178699769625	0.26053504975858	0.286590276246548	0.277790418006706	0.259808246859961	0.252859987144773	0.265963634543984	0.263106857667258	0.287553537050099	0.268361248770217	0.346675035938659	0.433653897691124	0.424653635020907	0.346465800085602	0.554630410900986	0.299130957189349	0.364920761007298	0.4471447246357	0.36226787577929	0.36747271484931	0.32640802383787	0.340914040257988	0.388133486616765	0.39387279068718	0.40782994922643	0.350208565646154
RASSF10	0.104348764898619	0.0981347843236686	0.127419025950296	0.0960999679477318	0.126217693663905	0.123174791328402	0.13793909228856	0.202653391194477	0.11057134640355	0.1191349283714	0.104566288372387	0.138832374210059	0.0851860638191321	0.119706343363511	0.128834362785602	0.0925634815854043	0.104410054435503	0.115161304012426	0.155546251911834	0.0831818032814596	0.119025702727416	0.145322302372781	0.0938113700637081	0.105649816703945	0.0964482439869822	0.196148782687377	0.132233613559566	0.083923636225641	0.148089124660749	0.118125344958777	0.0950221606585799	0.145958821438264	0.188760002568047	0.0889984418420118	0.187689743999803	0.0963769377682446	0.186045635368442	0.0605769891571992	0.113335940078107	0.172411654158777	0.36691129587357	0.287553537050099	0.130816741173964	0.20893809091499	0.410309959973176	0.350344147979487	0.312182392757199	0.17172679453215	0.25715212041716
TBX4	0.340644841201381	0.33718187727929	0.361472523403748	0.347132219883235	0.33403785064359	0.357029297272978	0.353107366809862	0.370516379919921	0.34587249162643	0.346971779009862	0.346237363579684	0.34066570799645	0.338015086552465	0.365036840112623	0.343973528269034	0.362132324843787	0.346744588398817	0.366934869333531	0.35970905092288	0.335651897531558	0.353811422208876	0.353216807820316	0.332623712737475	0.326024226587771	0.32871690104142	0.365107044888363	0.344865388391322	0.336956464492308	0.380141254371203	0.361795518959566	0.33691126772071	0.354822903352268	0.401726218278107	0.405021687784221	0.452572439598817	0.493203126582249	0.528873602927416	0.487893191327811	0.555323418953452	0.511620146262722	0.50186008853215	0.462170906618146	0.518942436014201	0.485701282548323	0.508119525094675	0.466113182225049	0.462325960260552	0.592540811796253	0.432526251825444
NEFH	0.25446005435069	0.26904127783925	0.217917774004536	0.230018369848126	0.228820668545562	0.272796380647535	0.26246377401716	0.272174179859566	0.253618149444576	0.248308195352268	0.262770432148323	0.265356125584221	0.241671634394872	0.287024549037278	0.267590622660552	0.238889745567456	0.262972057829191	0.241335850210454	0.2998258230714	0.223339529666667	0.272263608749112	0.287112304436095	0.243635750705917	0.227457173881657	0.234838566212821	0.267134955597239	0.238478809745168	0.25087354060789	0.257421580743787	0.236717195278304	0.243635750705917	0.28224746431282	0.265247321793886	0.347156333331755	0.3822106997357	0.464427164368442	0.378112742914004	0.632018365953254	0.498642275945759	0.494813397122091	0.482519292287179	0.434068579662722	0.376099110359566	0.496018920214596	0.515946026315187	0.430564483352071	0.458578791595266	0.594569255693491	0.429359620987574
ZNF192P1	0.301489795112032	0.328404861608087	0.331792895527416	0.304153369164497	0.310830549018146	0.315826041619329	0.320478981991322	0.309282005723274	0.292798926060947	0.2965143639714	0.329772506368639	0.315689713679093	0.300797295592505	0.328494197631164	0.330695405664103	0.318889435322485	0.299761993757791	0.358158326582643	0.338674821335108	0.290405370348126	0.297302081457988	0.311961779225838	0.310590693094872	0.312709979827416	0.318931260789546	0.316487402931164	0.306636428417949	0.305975471287574	0.347455775168836	0.304789051239053	0.310853510293688	0.331074595631755	0.296121920726233	0.305477017099803	0.311490025651085	0.332354223701183	0.32670460434714	0.57835250746213	0.531957889878107	0.248194340059961	0.356690128736884	0.346372322659763	0.382528714997041	0.470673066531361	0.57644942098856	0.409990032727416	0.483275586231558	0.550201937463905	0.2768623620643
F2RL1	0.231474463738067	0.249751343623669	0.241131270827219	0.258756474104142	0.243592354422485	0.238229597151085	0.243880885338659	0.247070287902761	0.236018030900789	0.244061527920118	0.237712467425444	0.246355812266469	0.215764141951085	0.285227538578698	0.246626906193294	0.262177508024458	0.21801012849073	0.23562769001144	0.249708500602959	0.232040372349901	0.235173237330178	0.252569726859172	0.219186391230375	0.249554308163116	0.243169759489546	0.2578901480286	0.243970286451479	0.2267711322	0.250270645946351	0.250358926229586	0.215150218054438	0.262018564734517	0.261309807571992	0.19744420074142	0.24514321771499	0.199723717766469	0.252208701486785	0.190377255542209	0.18291384481144	0.216500231242604	0.237870906077712	0.217249981386588	0.190398883265286	0.177164781470611	0.229044485764103	0.196639708976331	0.245996764496055	0.231633800964694	0.218346765320907
TK2	0.602412073995858	0.632018365953254	0.583157129641815	0.576169923172387	0.638983310531755	0.644183244789546	0.610262242411243	0.635849904024852	0.590411682708087	0.618590744324852	0.602851325948915	0.61071018965641	0.603244744523471	0.56514603181716	0.602128185884813	0.581270460395463	0.657455213642012	0.610142091702959	0.632059334754241	0.642289926828205	0.633031760661933	0.627544990175542	0.61341982450217	0.577276574101183	0.59826750169783	0.618550876930375	0.565830110836489	0.632143788064497	0.685396732062919	0.651692000775148	0.628501219748126	0.618341015498225	0.683790943064892	0.646637593662525	0.653852521158974	0.738370276706903	0.723712247342604	0.79519795505069	0.648193169962525	0.684878484588166	0.690967741168836	0.672522025884813	0.689224661153254	0.619352766986982	0.711237448243195	0.6501617145714	0.667450181310454	0.779836838330769	0.674368079639448
HOXC-AS3	0.170154136318935	0.16536320733432	0.172182861016568	0.199903743150296	0.168232938487377	0.198956659378304	0.151505537578304	0.190776987168836	0.19536317550927	0.197245903431755	0.16862836517929	0.189387596141026	0.163313226131953	0.229679088421105	0.185868378584418	0.181301031063116	0.163681997085799	0.187802554917357	0.18345354920927	0.167242833754438	0.17536656580355	0.19974602322288	0.157318840883235	0.185913344940237	0.144006493025641	0.198304444591124	0.173656016790138	0.161835078784418	0.182056675304142	0.183204637593491	0.193059096731953	0.190133758340039	0.19178192645858	0.285551132599211	0.191944601743393	0.417981385389546	0.1936130613714	0.463648970567456	0.417386437262919	0.411800486014596	0.426928408954043	0.285506142596055	0.195406323489152	0.372882076019527	0.25446005435069	0.32542431778856	0.261927014650296	0.537266262345957	0.288726843087771
ASCL1	0.106563926692899	0.0945058698889546	0.0929232724250493	0.0873064873362919	0.0871117132907298	0.101671781288757	0.0922127336903353	0.107548372440631	0.0922127336903353	0.0955438903122288	0.0986357419781065	0.102989797727219	0.0830189498560158	0.101291654351874	0.0970563333416174	0.0876514872443787	0.0893663619207101	0.111802887633728	0.121916847807298	0.0772706518956607	0.100703710984024	0.120100285808481	0.0875027861595661	0.0902890910364891	0.0695514486475345	0.111322462208087	0.0984360794045365	0.0932129071443787	0.102162441432939	0.109468161600394	0.0844738870613412	0.0990968275540434	0.113190016858777	0.110248161065483	0.188983275521893	0.200673259670414	0.130490094411637	0.37074649089211	0.204749211448718	0.294431962942998	0.32647547713215	0.283664374569231	0.146918967411243	0.22322602083215	0.340982120659172	0.291824920952663	0.161406129941815	0.319579297393294	0.19394824434497
HOXB-AS3	0.30615438868856	0.317199123443984	0.291456546386588	0.294037067430966	0.315015586653254	0.30335755367712	0.335583892446548	0.310105383448126	0.313442414377909	0.311071860923669	0.324525593157594	0.333761681531361	0.339494237898817	0.327284495152465	0.320409950648718	0.319761039662919	0.333416275837475	0.332915675324852	0.351790925702761	0.299548321545365	0.334993318099014	0.33768036636213	0.328224806208284	0.306592886261341	0.326522444465286	0.328850998385996	0.304963498197436	0.336008891481657	0.320344991008481	0.296537370389941	0.300069672063905	0.328850998385996	0.396259011593886	0.368628875696647	0.337113576392899	0.387770405578501	0.464761803036489	0.423357605041223	0.469003945991913	0.500909819412032	0.487640690979093	0.46445284537574	0.27638732515069	0.475105144795464	0.502944372813215	0.469558357185602	0.476653666035897	0.444177008278107	0.370381163299408
ZNF728	0.126868515018935	0.0985389413349112	0.142106815696647	0.131249010147929	0.151480212572781	0.15955497773787	0.136168533328797	0.151579833699211	0.110362698806903	0.136825498083826	0.152768177184221	0.133535376493688	0.151723591309073	0.149203290160947	0.12861993877357	0.113973830394477	0.136511610609862	0.150543168154043	0.184590455292308	0.125667710430375	0.125693300607298	0.160254070700592	0.112072642066272	0.13932007472998	0.127725956644181	0.128887905352663	0.129269059785799	0.123424029996055	0.150566831976529	0.130165901093097	0.155930018899606	0.184211375779684	0.169484077627416	0.300311361331558	0.348438846065878	0.267611411443393	0.199294979346746	0.37872661267712	0.283335246715385	0.313021405875148	0.343252691646943	0.295899351869231	0.245656650550296	0.320635903746746	0.327462903569231	0.357853549099408	0.29349193441144	0.283905229318935	0.320478981991322
PMPCAP1	0.912681255620118	0.909755662830572	0.925828877458974	0.907389810663116	0.916666447310059	0.886586944530178	0.913221787699605	0.914756545633136	0.91810157862643	0.915623644679882	0.91461450608639	0.915904319179487	0.915183208766075	0.929965366131953	0.917439522196055	0.907277921139448	0.906416630306509	0.906957537519329	0.899390048087968	0.915183208766075	0.906416630306509	0.894985796848718	0.908912643586391	0.906735447811045	0.910128921592505	0.906735447811045	0.90662604834497	0.909634131717357	0.905675257136489	0.915753157809862	0.908912643586391	0.910390321657988	0.906735447811045	0.916191449025641	0.909634131717357	0.761232613249112	0.836818619181262	0.905361790532347	0.910517449179487	0.883847386119921	0.886318091376726	0.912137769148718	0.867867144391913	0.890485259180473	0.899583176823471	0.895224417338856	0.902463413839842	0.769753060951677	0.920160798932939
ZNF492	0.0956847443394477	0.094270112161144	0.0688196029542406	0.0704083608023669	0.071096367247929	0.0801333442465483	0.0798038114177515	0.0950569921698225	0.0704933766654832	0.0796440726737673	0.0653819999676529	0.0800071177934911	0.0670173649021696	0.06709546782643	0.0778052361804734	0.0683316268678501	0.076140326965286	0.0857705030601578	0.098033592829783	0.0686986503786982	0.0731008583402367	0.114926339144379	0.0730569935017751	0.0629314299794872	0.0564832927783037	0.0812257930571992	0.0633262413291913	0.0981679359595661	0.0774728369106509	0.0763088397729783	0.0638085638936884	0.0843118560155819	0.114464079011045	0.122894945400592	0.0744778875524655	0.212264502597239	0.185237688361538	0.3296797397	0.242538097440039	0.203693784776726	0.217087429514793	0.206026824121696	0.0629652775942801	0.265313512811243	0.254994642797436	0.249884285527613	0.202369197810059	0.19216732909073	0.199294979346746
PIGR	0.674762805178304	0.687105580556016	0.679231642447929	0.669737380785996	0.661915988912229	0.649100564715976	0.674417903423471	0.667696672445957	0.65825873062426	0.665084207588166	0.671222264143984	0.655998932200789	0.646637593662525	0.690767137088363	0.646264798504142	0.687159855027811	0.671081299334911	0.698344236498619	0.679691662942012	0.672422150796055	0.660868773007298	0.657116098949704	0.660037078299014	0.645015577758383	0.67047915234714	0.67610863727357	0.677122734340828	0.670273747415582	0.671324582535109	0.663697375042604	0.653663380695266	0.661871477895069	0.685243517965878	0.684826113487377	0.649462342775148	0.69648676019783	0.761709278924852	0.655300463666469	0.768979314226824	0.692937515685602	0.68199530982071	0.765137016929389	0.605690063790335	0.676156167484024	0.720502972634517	0.681425498736686	0.709767820116371	0.797900301582249	0.745410683163511
ELF3	0.452918424274556	0.441919835629191	0.451582223249507	0.463985491657594	0.481420184351677	0.411570956339448	0.48150495563787	0.411871637069034	0.461125337989349	0.461050691087968	0.449237325701381	0.482108741080079	0.485128345505325	0.475888049404536	0.48915906797929	0.502263988725641	0.478891913949507	0.460457353397633	0.472010675133925	0.42822890811716	0.463829926231558	0.505460185851874	0.458014499648323	0.462714581480868	0.475622918858185	0.482437903476331	0.477191235323274	0.460742413339842	0.4498823181643	0.426176766258185	0.410793682147732	0.481999627605325	0.47364112512071	0.306062981296252	0.351676219640434	0.279139946006706	0.441548566096647	0.213107212649112	0.336956464492308	0.426793271463708	0.366385994396647	0.415438709469231	0.374089008848521	0.339015620106903	0.401071197034911	0.375122807360355	0.363195093821893	0.399671946164892	0.35977730831854
ALG1L	0.493258997654438	0.44213355119211	0.513344385991519	0.414071268212426	0.523662498741026	0.499315455316174	0.422128861442998	0.407328219823866	0.506025530692899	0.427721130707692	0.411067828754635	0.510299294100197	0.412726196983037	0.407349872300394	0.496878107336489	0.502594740483037	0.495295003029783	0.519600831819132	0.49269163630355	0.380874080671598	0.501628321323471	0.497591169759763	0.476843717734714	0.399468400625049	0.405587840068047	0.493772991981262	0.490495604910256	0.504054094809862	0.520598766195069	0.387816476461341	0.411941688630966	0.395984439190335	0.474668607865878	0.388893943657396	0.308151677024852	0.551632117317949	0.327462903569231	0.465931295525641	0.243481430930375	0.492265411020316	0.284337721959763	0.297105274963116	0.281943052129783	0.285826795299014	0.262637107489941	0.360619437173373	0.320078591439053	0.266958614865286	0.204321707334911
IRX2	0.284570528238067	0.295769354218738	0.255080798666272	0.284570528238067	0.264111367484813	0.301734468707101	0.322410627399014	0.279291938176726	0.251652883941815	0.318843609158383	0.271532624511243	0.294567656516765	0.285739795877318	0.287355789730769	0.271708836567061	0.27854875626568	0.311312219569231	0.308175162806706	0.353540252833136	0.27587872362643	0.306592886261341	0.306791109667456	0.273699870657396	0.266007219707692	0.268933780992702	0.312228647166864	0.305250453622288	0.298915037600592	0.276410210881854	0.285440539776529	0.262419463745957	0.317307067528402	0.326547595273176	0.22722691026213	0.624191926549704	0.212762757248521	0.444177008278107	0.185082209462525	0.42531500282643	0.571844177314596	0.274032807758777	0.319692561589349	0.41056889229645	0.247092510484221	0.619224400040237	0.290359548996055	0.506914487036686	0.414823916132544	0.568341464270217
SYCP2	0.643408988789941	0.659612162375937	0.66110767172643	0.671922440653254	0.680969337215582	0.673111962174556	0.650679198942604	0.664316138862525	0.679029116004537	0.676363130370217	0.665368472073767	0.648144180389941	0.662784243781065	0.653663380695266	0.673460396582446	0.663119321179487	0.66143882882071	0.639301688303748	0.684310699455424	0.682499738312821	0.674216727024063	0.673608946722682	0.655438140025049	0.666535824796055	0.653288027123077	0.666139446761144	0.668474619500592	0.655809778809665	0.661487746112426	0.662206292079882	0.678871879245759	0.670527382410059	0.662254111355621	0.671922440653254	0.68409993602071	0.677015787999803	0.706230789108284	0.669737380785996	0.687212791289349	0.746578895230375	0.678923720536292	0.678425190866469	0.701686154592899	0.653806397248915	0.665084207588166	0.688094067212229	0.688654645231164	0.734672924232544	0.704346083564103
LINC01354	0.470933150754438	0.520172069206509	0.459341211876726	0.485810672678304	0.453188256249704	0.481393166940828	0.540436069959961	0.450496870991913	0.510082123145957	0.480250388979684	0.485128345505325	0.573978227772781	0.587164802790927	0.562839174112032	0.558338829806312	0.502531990276726	0.566584600147732	0.487865137894872	0.51546644781282	0.435270475445562	0.549477521213215	0.576871042800197	0.602370673546351	0.450840762142801	0.494813397122091	0.436126615626824	0.521915423193688	0.547253459265878	0.497243696761341	0.450622265746548	0.46700615345286	0.506025530692899	0.529769030566075	0.520879665041223	0.533429711608087	0.743256570581854	0.595417695604931	0.543127413119724	0.696792946093491	0.566037764165483	0.743368270848718	0.671672158789744	0.639913780219132	0.650012748949507	0.749014137944181	0.666678156089744	0.663119321179487	0.78450530523787	0.677625356508876
AF186192.1	0.152185170183037	0.162395425839448	0.131991054279093	0.129789672791322	0.135359362621499	0.141706888586982	0.164535955595858	0.157075352936292	0.13752806652998	0.149180029488166	0.166597672086193	0.205695652122485	0.13815282389645	0.156359049743984	0.159746360816174	0.15545044268501	0.144229485956213	0.168696808819329	0.199790919992505	0.118292866366667	0.164557528698619	0.208641731238067	0.153256178012426	0.110096404622485	0.131306093253846	0.15614357651716	0.134992963861538	0.155716012599211	0.159273877002564	0.14632865319211	0.138466541580276	0.179009056156016	0.210249323751085	0.164064787491322	0.255932259978107	0.241847764504931	0.267068460190927	0.275548492604931	0.399809410257988	0.353675334715779	0.349597750652071	0.261085917879487	0.184325118090138	0.42324772813432	0.352108548498422	0.335447626626233	0.365083670183432	0.554032189105128	0.170632951316174
CFTR	0.27998666246568	0.283727899106114	0.258198574154043	0.267309549913018	0.270259970543195	0.27607841306568	0.291629384951677	0.264786989369428	0.273529101803353	0.273286857310256	0.295769354218738	0.286546271951874	0.305319318596844	0.280565393691124	0.29218915427357	0.281921320923471	0.283466283468639	0.279597928322485	0.300641367045168	0.268734084443195	0.281231035537081	0.305760302601578	0.304724235919921	0.272421135013807	0.301174833671006	0.298721134072189	0.277415945430178	0.277259813027219	0.290603527041026	0.277704369375345	0.274830878183629	0.278787691169428	0.27907384409211	0.440569611300592	0.478391949158383	0.262748143583629	0.301129961761933	0.473725464541223	0.341462919357594	0.476465479276726	0.507914488549507	0.513192099781657	0.291131386568245	0.331500421291716	0.486597094051085	0.255169038681657	0.479768262960158	0.309703967886785	0.269846444448126
BARX1-AS1	0.475435556042012	0.384885656909862	0.45429783495858	0.488116906813215	0.474640648177318	0.502352913030375	0.409744122015385	0.506883477318146	0.429290701162327	0.476161598577515	0.477569936694083	0.47273286339645	0.453291628738264	0.515082178817752	0.433976986221105	0.50411259137002	0.390201015880079	0.525857364141617	0.488681179639251	0.465204596319921	0.488281621332939	0.495182209314596	0.417725919136292	0.460558761889941	0.448352859422682	0.511339573077515	0.480736645248521	0.47364112512071	0.471689081858383	0.49100852765503	0.483081522801775	0.473080095613018	0.500563487538264	0.506856488593688	0.611201291416371	0.518643768041223	0.588249031393491	0.603244744523471	0.600367886094477	0.573944090146746	0.560235165822091	0.585913594544379	0.543349244796055	0.57421986549428	0.619011773771795	0.577458987376726	0.576558721513807	0.6429616739286	0.608689129995464
GALM	0.241359127421302	0.259525178444181	0.260556566242604	0.25332608681854	0.242185188146351	0.246019440906114	0.248104211322288	0.238183141775937	0.269585828970611	0.263499238904536	0.249532043685207	0.271445168696252	0.27900894917357	0.224575533220907	0.280414971605128	0.251630628559369	0.273440877987574	0.257600191915385	0.278763990281262	0.262615341900592	0.254325935503353	0.251408321841815	0.247426611454043	0.252500618495069	0.261287653997633	0.251187456426627	0.264764578409665	0.26882020253787	0.258155454467258	0.250916721845168	0.233587632708678	0.244603121918343	0.281359777943787	0.219968337562919	0.243346454723471	0.208778706401381	0.267266886003748	0.20278892638501	0.236175376833925	0.246399747584221	0.206226237551085	0.207771312133925	0.213836789157988	0.259744962904734	0.21352002399211	0.239450358256805	0.276973695846548	0.237306005638659	0.245813355689546
GBP4	0.11536326809073	0.186203382469034	0.188317935401578	0.161027728495069	0.150325653310848	0.1567637271286	0.175437885599606	0.144056971231164	0.124373672253452	0.179761110460749	0.106748892349704	0.113011279573176	0.147384486680473	0.101773614612229	0.234094464418343	0.12043681929783	0.198622236006509	0.126516480453649	0.111984941366075	0.118660941410059	0.180365531959369	0.106780056327416	0.163873690039645	0.152185170183037	0.159724165397041	0.137913423839053	0.160093135042209	0.139674268143787	0.149545951142209	0.208641731238067	0.136745626844181	0.14173236082998	0.142600226116568	0.159343509941815	0.171246888929191	0.310696715804537	0.148598280832347	0.100119531473176	0.170676949418343	0.0865757565414201	0.0611583514996055	0.117753237885799	0.0601885240516765	0.101423739167061	0.0756006190031558	0.0824225959216962	0.119080198675148	0.113399824786588	0.134367309635503
ZNF418	0.248444610258777	0.252410649212623	0.22531130701499	0.223608745921894	0.235742524495661	0.239383605086982	0.257085602373373	0.261466014803945	0.245208802025838	0.236242448612229	0.256820338802959	0.239359602677909	0.238318692044773	0.231204131292702	0.270850430805325	0.234140697378501	0.254953135729191	0.24754046391716	0.25635639075286	0.228616964893097	0.253237817245365	0.252299915683235	0.243902758816765	0.221662107337081	0.219670183540237	0.238706321765286	0.215630718617357	0.2553039762286	0.252947109721893	0.242674311831953	0.241893452432544	0.239359602677909	0.25321675568501	0.34598455806785	0.23562769001144	0.21704122665069	0.402356256845759	0.582152009233925	0.369399079622091	0.33006568278284	0.266669057006706	0.238433429222485	0.243815580320513	0.375418012794872	0.265874796470809	0.449416441822485	0.292081007908087	0.324274003752071	0.296537370389941
KCNE3	0.254059312557791	0.260092918566864	0.254193167483826	0.234430784425049	0.236107990184221	0.242878270683432	0.266313108907495	0.258513138471795	0.245767119179882	0.254325935503353	0.274447275049112	0.281921320923471	0.247426611454043	0.262374492131953	0.255865929943984	0.255865929943984	0.23244522271716	0.286395675663116	0.283398009865878	0.231115941090927	0.250939031397436	0.29583519049783	0.246063438666469	0.23345392344931	0.230175163272781	0.281598317181854	0.241403339516963	0.2675687933643	0.276691395203156	0.271049816474951	0.229931046755621	0.270828943206114	0.300530433023274	0.255529244451479	0.35351689816785	0.30554682640789	0.350618037064497	0.231905886209665	0.276711770023274	0.291412708333925	0.336796423251282	0.347636091345957	0.279468889127022	0.348576216134517	0.320767903371795	0.264478879729783	0.333901602403945	0.317688784564892	0.23649146852426
COX7A1	0.554729349343392	0.572643575552465	0.551567134939448	0.514927027784221	0.518258323105128	0.599473291236884	0.561920389166272	0.570789211284813	0.565584591657002	0.520264139137081	0.558475790162919	0.562640032971203	0.604040995720513	0.522733534440828	0.502680131045168	0.529678231554438	0.579676297131755	0.559762015198619	0.568827528595661	0.602647445292308	0.557537474427613	0.5403409786714	0.578922113233333	0.56974026028284	0.570719032065878	0.564831852690138	0.560508308752663	0.565039181184024	0.57979106474497	0.573978227772781	0.595771761783037	0.553930912202761	0.523014828540039	0.59656450383432	0.669498529934714	0.658439139468245	0.649277305279487	0.679029116004537	0.619011773771795	0.675013704553846	0.678325550002761	0.646684269610651	0.688044577317357	0.62936756924142	0.703700180190138	0.645061128754438	0.674112980425641	0.771412865924852	0.642866625403945
TMEM88	0.595996342437673	0.590862237240039	0.523725359146943	0.524644844363116	0.53819980653787	0.629717204911834	0.584620092807101	0.581055339300197	0.545897935238659	0.556722011368836	0.595536826507692	0.589333606224852	0.630954987138462	0.539545299039645	0.546359445224458	0.533460967354438	0.644969157130769	0.591504492460552	0.609618856656805	0.621374951119132	0.600406001270217	0.578566970671992	0.602733451012426	0.563798332043195	0.591722171460947	0.584582967146746	0.547186371790533	0.601853399659172	0.61589884385858	0.598809841837673	0.6287558361	0.587605833964497	0.620156948810059	0.696222960973175	0.745825972906706	0.731384407473767	0.774818284065483	0.755890758506706	0.780011296991913	0.539219383817949	0.806590548570217	0.805575697657988	0.792521384759172	0.750241488932544	0.59671547075069	0.756829486363511	0.782465458991716	0.679179156348126	0.722994178592308
KRT20	0.805385131526233	0.790879469016371	0.799541450226233	0.78270866971716	0.787300987794477	0.757494242457002	0.784138502065089	0.782465458991716	0.775116635704142	0.784987785814596	0.793122211016765	0.826033517949112	0.789788279806114	0.79567924598284	0.789972561319132	0.790029670339842	0.799965444187377	0.77989637069428	0.818574536230572	0.811351893234714	0.806184762734911	0.807004179318738	0.771652625358777	0.788208998569033	0.766568476681065	0.770594143733136	0.772692894027022	0.780368906740039	0.798450108192505	0.79519795505069	0.804297546944181	0.786322915506312	0.806769502947337	0.824600697345168	0.813976774763708	0.82711552545069	0.828473656260355	0.813681446924458	0.798987933982051	0.802927235446943	0.789483612767258	0.833618356401381	0.829701235445759	0.819524401863905	0.825788594210256	0.843154816880079	0.801894074559763	0.823373601482248	0.796932341126036
SPDYC	0.701016703517949	0.711128263353057	0.701350604952071	0.705960437624655	0.721998406614398	0.675964953214004	0.706777843182446	0.709392670877712	0.724655291074753	0.701350604952071	0.718545058711637	0.705110449060947	0.703969094516765	0.681736256740039	0.698553342438659	0.70162669798501	0.707655101706903	0.705482973871992	0.700639242620513	0.686283106085207	0.708247474375345	0.709280469469034	0.700590701672978	0.707377893307101	0.701073163885799	0.709339414625641	0.71320038452998	0.696382758927613	0.710311542567653	0.690149825457199	0.701406874038067	0.716161356516371	0.691842048512623	0.70348568104359	0.709610138131755	0.735495384103353	0.755296400871992	0.720502972634517	0.742907724891519	0.69168541395858	0.728511192747535	0.752647019221696	0.721173842637673	0.708139768213807	0.767598188153452	0.711726232028797	0.723381424403945	0.776823119749901	0.765074693436686
HOXB2	0.356090139162722	0.347041976449112	0.328069082782643	0.351743956913609	0.358390199286588	0.342404597343787	0.34370572243432	0.330179881051874	0.349413930653846	0.331521965865878	0.372423543005128	0.359569574226036	0.300819096829586	0.343529984053846	0.331188371161538	0.334148991141026	0.346764831617751	0.334536470560158	0.385635017081657	0.349756134129191	0.386475552712032	0.311513909828994	0.334241201331558	0.346144719831953	0.355882300753452	0.352836856788757	0.317039749951085	0.325556832729783	0.375076923127613	0.349507691776923	0.300685737188757	0.341686490865878	0.321262038499606	0.33253519020217	0.281533643145365	0.501237635547929	0.507147606051282	0.51041343747712	0.571035376304142	0.552093912932347	0.512929210616174	0.505490997426036	0.195474337168639	0.57463456328284	0.65460617761361	0.569286024849704	0.553685345174951	0.509960835451085	0.563557616193688
MAGEB2	0.885622358731361	0.905052521344379	0.81833731507929	0.784567030840039	0.888498962433925	0.909755662830572	0.895800225661736	0.897197822381657	0.885336599857594	0.87414990999073	0.899947162817949	0.798875269960355	0.887848769616371	0.773903600873767	0.876713319239842	0.814220971597041	0.895143355636095	0.824657763121894	0.784138502065089	0.78698983912426	0.770360702150099	0.733545100647929	0.884992213127811	0.754767203433136	0.895959587060947	0.797051361912623	0.822361669493491	0.891754420598225	0.895636224761933	0.890711418852466	0.763101923638067	0.772451935933531	0.756061527002564	0.806886730985799	0.782149567015779	0.896608694238856	0.7642405809286	0.814705627049112	0.859719218004734	0.764539698603156	0.715279410499606	0.788327767847929	0.739078936903747	0.780986978997041	0.817517845740039	0.779780392077515	0.752237011187179	0.755003521140631	0.900845702349112
TMEM63A	0.180166502710059	0.197852191645365	0.19551926134497	0.17591526192071	0.201747498486193	0.176800966497436	0.200534758348521	0.195428190998422	0.18282217722643	0.200559124345168	0.200534758348521	0.181788641711045	0.177525888212821	0.18914435812643	0.187239446618935	0.199879413225641	0.186675976289546	0.18456937022426	0.194888593046351	0.190599667953649	0.186921928738462	0.182305481029586	0.18065328080927	0.189862847203353	0.186001992832742	0.19683797242426	0.182145471663708	0.188271215955227	0.206771984533136	0.183632796169625	0.179232482580079	0.177007339800592	0.202052491304734	0.145517213512821	0.166242886335503	0.200983959848521	0.177803556631164	0.168186658650493	0.187668289750888	0.168347276499014	0.1725772390286	0.190576683746943	0.210358148012229	0.148429839126627	0.189052600273176	0.17296589949783	0.161550771133728	0.177571313185996	0.15993332860789
BST2	0.443279196106114	0.445342695072584	0.441098341795464	0.431706050649507	0.423719101032939	0.469991034077909	0.433792913341617	0.462301444326824	0.404054578581657	0.434959659276529	0.41434671772998	0.385202623331361	0.384954377525049	0.406497343168442	0.393007429057988	0.420382688230572	0.418438184825444	0.40237834319645	0.401459435337278	0.445292171952663	0.435907879154241	0.354243393809665	0.400086464172781	0.452670487776134	0.418664240021302	0.419726355386588	0.39423829977357	0.420200526074556	0.451086459774753	0.458604600680079	0.45163349567929	0.412932054139645	0.440815014182446	0.498437766273965	0.311668683762919	0.531644028775937	0.525828040045759	0.31386466860572	0.296406232863905	0.459444051418935	0.25466493134497	0.353585659686193	0.261175882537278	0.377145345419921	0.298114206666075	0.304306422113412	0.328179563212426	0.341752198788166	0.506566635097239
USHBP1	0.42536117811854	0.425407983938462	0.359456972467456	0.395709126870611	0.4079872852714	0.447896484431755	0.413458008023669	0.426724776670217	0.405954924644181	0.41063606238146	0.433017317440237	0.429381230033728	0.453367012264497	0.383682051443984	0.400981007800197	0.387104795786193	0.443640520913215	0.438223797353846	0.438108569138462	0.440908433591124	0.425898059316371	0.421943872475542	0.424291325916765	0.383841679686982	0.410659794853846	0.412610204811834	0.394540089197041	0.440093727286391	0.445702635706706	0.410659794853846	0.453541576785404	0.423606084736292	0.467212279439842	0.512598429891124	0.511402103670611	0.530080388603748	0.516821899014398	0.552361844532742	0.526136566696252	0.457511081993491	0.541799195189941	0.541670336404537	0.524190792206903	0.518229831842998	0.517681169160749	0.514539216819329	0.492147605083235	0.534537595017751	0.486086970357791
ZNF257	0.141456384860355	0.194465695914201	0.16126482473215	0.170815506602367	0.131223788451874	0.179369328629191	0.158866451017751	0.143154447304734	0.162043310103945	0.139826516056016	0.148259797205917	0.1567637271286	0.112543828580079	0.213859853868639	0.19551926134497	0.143676564062327	0.160254070700592	0.176120333187574	0.15789195494359	0.169232543607101	0.144924696357791	0.175322785022485	0.107821986258185	0.123451338615976	0.134099252598225	0.172434965846746	0.160747592853649	0.155377995751479	0.187217394955424	0.163218114208678	0.156552511179882	0.145071704287179	0.13154565955641	0.378450781242998	0.270675540511834	0.291629384951677	0.194782657454241	0.329160872341026	0.30175737720355	0.268361248770217	0.160747592853649	0.181007180183037	0.154653349583629	0.153031932285996	0.369123081776134	0.168834007719724	0.19744420074142	0.278394863799408	0.29719408835641
AGR2	0.653612894058383	0.634130673467258	0.650813199777515	0.685344138995858	0.684047794874951	0.641381167699014	0.674914378266075	0.62837128139428	0.653475205595661	0.705162118865089	0.631351892313807	0.687264748889349	0.665608059929389	0.675655292172781	0.742620701870611	0.712866993723866	0.682861641030769	0.668175654804339	0.66158795670217	0.620826422250888	0.673061986237673	0.730739649418738	0.668423423399803	0.673061986237673	0.680413939138461	0.690307468238856	0.686494693112821	0.669833861401972	0.639737863076134	0.642690372340631	0.625135078066272	0.698553342438659	0.736642140780276	0.51159093923787	0.655114493259369	0.562706538816371	0.635493894341815	0.504901241291519	0.515406896796253	0.670674397666667	0.568897115030967	0.592847207069033	0.521212071819921	0.543318226207889	0.573136007101183	0.575990723630572	0.64309497948718	0.712002654970414	0.498611133468836
RAB34	0.28923088038501	0.307949898952071	0.309236330488363	0.295401733720316	0.290780604225641	0.274702974002564	0.325956719899408	0.304066525669625	0.294909934886982	0.293082322784813	0.302302786779093	0.324886924164694	0.283597789319724	0.310610781414398	0.309994633991321	0.311603993459961	0.265942807471203	0.285871361110848	0.299959692406706	0.279468889127022	0.292995039564497	0.321194508348323	0.291650010697239	0.292731958244576	0.284121482684221	0.307705270368047	0.280327592584813	0.28648141700927	0.307103772684418	0.2720836312	0.270521872741223	0.290449670881657	0.254506640107298	0.24874948465503	0.271554836062722	0.274915262395463	0.247404679740631	0.188941385916174	0.248148253524655	0.2580464527	0.25755530693432	0.201343197106114	0.276755113281854	0.243746769757002	0.263432150936095	0.214941994105917	0.299632258308087	0.28973125925858	0.250784222938264
ITPRIPL1	0.298938088328994	0.318195669646351	0.305501773150888	0.317976253148126	0.312821241728994	0.293209411361736	0.300158674934714	0.306062981296252	0.299654087348521	0.311051315331953	0.300819096829586	0.288532218006509	0.278525420557988	0.309282005723274	0.288945114072781	0.305432424460947	0.285334197130177	0.270302672994675	0.2854194176714	0.293971318121499	0.291954532444181	0.263015843189152	0.285739795877318	0.300462825643392	0.28933835490927	0.280763682907692	0.302721905718935	0.286153195792505	0.305996642809467	0.280565393691124	0.290293656499014	0.276950445142801	0.282790798923866	0.384118148242209	0.367518949527219	0.415950780346943	0.272707687638462	0.470699460132347	0.437755079384418	0.388177199369231	0.498381902407692	0.438938097522485	0.387905304419724	0.430519967950493	0.203171107234911	0.309972019072387	0.399855957985602	0.302633622430572	0.338219762707692
DAPP1	0.518553657967258	0.515761915920316	0.569876568092899	0.5572000337714	0.529027146503747	0.48865222864497	0.50912955426785	0.537739368140039	0.500506345143984	0.542451087924063	0.534818752411243	0.476161598577515	0.457888605399014	0.513936241863708	0.494142520985602	0.561317118801578	0.464220980425838	0.482908276555621	0.492321004983037	0.561887793194872	0.467473772332347	0.482629839774162	0.446462530922288	0.524613605231953	0.526409739419329	0.508953826682051	0.509188484226627	0.482739962684615	0.540214014544379	0.517592231702959	0.51041343747712	0.508650129544773	0.493969226194872	0.518319386865878	0.396752540611045	0.529027146503747	0.466113182225049	0.318195669646351	0.368742139442604	0.345917973318935	0.364920761007298	0.384347304092308	0.321531858455819	0.294955040005128	0.321827341128205	0.33691126772071	0.344983399685602	0.372260254774162	0.414756035944379
ZNF43	0.067211449708284	0.0798818247311637	0.0662311642747535	0.0703213807668639	0.0680053731209073	0.0661530768583826	0.0715505367161736	0.0623152472573964	0.0631102670136095	0.0691865299011834	0.0661164140376726	0.0627838679345168	0.0655744653883629	0.062205216160355	0.0758950653759369	0.0615938451936884	0.0717536845110454	0.0696299183504931	0.065495040174359	0.0838476873928994	0.0695079353248521	0.0735659623126233	0.0723023947992111	0.0658406092370809	0.0662311642747535	0.0655744653883629	0.0565569693262327	0.0641404823469428	0.0677676312723866	0.0630029592360947	0.0536301587913215	0.0627464546796844	0.064436264813215	0.0667747536741617	0.0614483057930966	0.131384811012623	0.071181197748718	0.131991054279093	0.267243124206706	0.10041256287002	0.0617707933873767	0.06709546782643	0.0715079598757396	0.0690231584153846	0.0677272853005917	0.0630725015039448	0.0681646994449704	0.261444508095266	0.243303082295464
C17orf98	0.599552757338659	0.527840408627219	0.540150521417554	0.564657592572584	0.524493925076529	0.531579886895464	0.538707387438856	0.534057272612623	0.519874572154635	0.517065336555621	0.596299472013609	0.546807861163116	0.534985283204142	0.522033376623866	0.482218447625838	0.567000376011834	0.506144687009073	0.587128461772387	0.547253459265878	0.570789211284813	0.547640425479487	0.545509583477909	0.546161497800789	0.578602044847929	0.531771328537278	0.555059770704734	0.570753803700197	0.49869876248284	0.532515831951677	0.504901241291519	0.541126497321893	0.644508748893294	0.519422096244181	0.570403236078698	0.646684269610651	0.463907105535108	0.622175329124458	0.63796418035286	0.615232449646943	0.678222549547337	0.652628814404536	0.63417438641144	0.494754965942209	0.63430902874714	0.58705356215069	0.434721677173373	0.634574240327022	0.626795000494083	0.640577714380868
MUC13	0.639346312387377	0.646312949457791	0.645151630952466	0.679900128183037	0.649833096192308	0.672912855028205	0.662399922885996	0.650305337210059	0.653612894058383	0.669498529934714	0.642200920271006	0.684047794874951	0.653663380695266	0.652771337538659	0.664552465616963	0.680105091080079	0.664749398444181	0.662735378389941	0.640444345752465	0.646456825880276	0.659193550815187	0.657361736657988	0.663217994909073	0.651090206937278	0.646407432283235	0.655575098460158	0.678273923180473	0.675013704553846	0.624057476636292	0.655902633276529	0.657164636109862	0.666678156089744	0.678976605467456	0.649695240112229	0.570683043730178	0.608645211817949	0.584620092807101	0.426267229416963	0.493857854610848	0.512032502034714	0.620781507120907	0.596375660949507	0.504810889026036	0.5683091422	0.496249823061341	0.59168727020355	0.576625644256213	0.48746518255286	0.60592697160217
AC005498.3	0.0729349299566075	0.082229499382643	0.0702453164309665	0.0576976418394477	0.0688196029542406	0.0751100617577909	0.077844224560355	0.0890752053903353	0.0695514486475345	0.0765604326445759	0.0796440726737673	0.0831017076832347	0.0682887733978304	0.10018632844931	0.0796440726737673	0.0715079598757396	0.0710172653404339	0.0813887713913215	0.0920726374506903	0.0582437328842209	0.0876514872443787	0.116833608961341	0.0651104411761341	0.063954420495858	0.0660371985001972	0.0690664526897436	0.0708180744942801	0.0886942062656805	0.0762236912122288	0.0811432435946745	0.0788339250201183	0.0870747104504931	0.076140326965286	0.088029838304142	0.0984360794045365	0.13183274784714	0.17927889068501	0.0818315430948718	0.347341146789941	0.154821962701183	0.105841074257594	0.106563926692899	0.078911169900789	0.40366516780217	0.174930999146746	0.344597393076529	0.194867626	0.125750066646154	0.0996611085700197
NUDT16P1	0.210562892178698	0.205066720652663	0.209909225107495	0.221482861687377	0.199026567603156	0.192188742405325	0.230063146788166	0.203260674525049	0.216566587630572	0.242207818772584	0.227090498647929	0.270067162801183	0.171291640548126	0.202523056985996	0.194758003632544	0.237734595886391	0.170177202826233	0.220314976853057	0.233477638229191	0.175687834023866	0.193035190088166	0.237690188157199	0.185689064661144	0.188317935401578	0.176914718874753	0.240707781384615	0.178097023175542	0.224662953239645	0.21763970646075	0.191287934136095	0.193858918549112	0.26797573808856	0.192097840986785	0.163145495786193	0.175642195247535	0.168441436804142	0.217159943299606	0.123259283039645	0.157367742704339	0.216590029368245	0.208597628119921	0.21011270632426	0.163966842010256	0.17996437200217	0.201499534698422	0.15779539177574	0.256952192355819	0.210974661515976	0.17253075482426
ZNF701	0.240751967028797	0.253994686111637	0.231136984334911	0.237282699990927	0.237440577844379	0.252120814972387	0.254437222941617	0.243105218332939	0.248489472968836	0.248126788154241	0.243947135401578	0.225728614332544	0.247786215470611	0.230897797841815	0.248618921878106	0.225156722074556	0.249708500602959	0.23345392344931	0.242966869968442	0.238592584628994	0.254506640107298	0.24205082123925	0.23501686286075	0.222612749119132	0.236535198911243	0.232693481328994	0.226207753462525	0.250470702587968	0.250066238740631	0.248468258093491	0.234815780148323	0.235218999487179	0.219784895803748	0.279162262000592	0.248815896656213	0.563591586525049	0.266491208207101	0.236063255048915	0.227640667076134	0.250380832174951	0.238207168736095	0.229227820350888	0.248353737778304	0.333121887241223	0.247070287902761	0.220650561690533	0.263650429420316	0.624234826173767	0.507801671794872
ZSCAN1	0.284228942125444	0.294190545640039	0.278051788470611	0.28446229667929	0.286196038283826	0.290494467833136	0.314442341055819	0.301600306991124	0.273744830967061	0.294037067430966	0.305908820959369	0.292820512202959	0.295876799815187	0.299417860408679	0.289664528607298	0.289209170482643	0.302366196858777	0.320409950648718	0.317132026427811	0.247876512717751	0.284810207367456	0.312999196634122	0.282921060545957	0.248815896656213	0.273375888223274	0.292666443499803	0.261905437130177	0.297040870319921	0.29493248000355	0.282551872506903	0.276904732442604	0.301533840323077	0.29917513884714	0.374682490466075	0.295598024639448	0.435007241693491	0.371271470815385	0.546870219775542	0.414733617959566	0.434492151738264	0.338539015878304	0.325779444479882	0.322637657822288	0.446975556698028	0.327193792949507	0.433630777478304	0.411593833464694	0.48260095071499	0.417981385389546
LINC01460	0.217249981386588	0.250270645946351	0.243970286451479	0.210202177524063	0.226207753462525	0.242766554349704	0.238889745567456	0.236761253661736	0.242674311831953	0.222548892983826	0.254348093335503	0.230243780881262	0.229361534256805	0.250158692704142	0.200717480272387	0.217593070479882	0.237373235198422	0.205088276658383	0.219027214825641	0.253820987409862	0.235813261004931	0.206794457662327	0.221896556844379	0.222636116483826	0.262062024348126	0.232356709374753	0.233253764816963	0.252410649212623	0.250202810136292	0.227367269516963	0.22816417268501	0.233634678886982	0.203260674525049	0.23305201381499	0.225202602868836	0.201812787707692	0.301261624176134	0.181680636526824	0.178391852030572	0.211452574278895	0.159201871187179	0.147746251551874	0.168394732133728	0.142706054671598	0.206205245558185	0.167450999010651	0.189661566641026	0.173011647715976	0.14740844465858
ZNF880	0.147335931685207	0.152161728924458	0.139929731064694	0.132682885874753	0.143274527484418	0.140157231162722	0.142106815696647	0.152718770942801	0.148089124660749	0.136089345753452	0.137113982500394	0.13281708549073	0.13716607241144	0.131858810954832	0.131573260361538	0.136089345753452	0.139420012590138	0.145000653529586	0.15354426405641	0.140750191054438	0.144079757648718	0.14286075653787	0.146771952485404	0.138048053330375	0.131991054279093	0.139725711712426	0.130926454067061	0.144778110215582	0.142909626350296	0.140393732076331	0.138593314075937	0.147042289433728	0.132707625436884	0.13788764684142	0.142600226116568	0.247182670312623	0.170476074247535	0.142060637128994	0.301129961761933	0.0699959158911243	0.136561665957988	0.134390480744181	0.136901691047929	0.353855913422288	0.159956345316568	0.125015060742998	0.181007180183037	0.426312850013609	0.347245753866667
RABGGTB	0.397695480315976	0.466665689731558	0.507116629206114	0.500851537437081	0.490325368787574	0.476218611478895	0.435053778638067	0.480168392248718	0.459520920118343	0.507147606051282	0.415057123877318	0.484463460122288	0.503724440425838	0.414323680329191	0.552029840988955	0.526077017081854	0.491429713974556	0.447582113508876	0.51159093923787	0.483220539262525	0.459341211876726	0.469823564798422	0.492265411020316	0.481999627605325	0.502594740483037	0.504430055502959	0.505581752720118	0.4922941378643	0.443279196106114	0.443349359547929	0.47627335688856	0.485921664770217	0.476789439622288	0.437520204862919	0.52182200343432	0.361634984931755	0.394902652706706	0.206501784019724	0.277659921262919	0.389070989611243	0.264566563166667	0.435007241693491	0.422289807099211	0.361100034315779	0.588249031393491	0.36691129587357	0.437188908347929	0.258067440865089	0.492603560869034
ACVRL1	0.398986842139842	0.383478748803156	0.378474107458974	0.364486897268047	0.37822284462643	0.411160410359369	0.396008771866667	0.404954884713215	0.376848674399606	0.387034938171992	0.401209256004536	0.391570102706509	0.428018675123669	0.382971744252465	0.375100667307101	0.369492592360158	0.431448455620316	0.408831459000394	0.426497023826233	0.407712546773373	0.399535471841026	0.402807710425444	0.396823256248126	0.381875274645759	0.411498688626233	0.405861521455819	0.378380187077909	0.417318953772189	0.434983976490927	0.410476840216963	0.435955376452465	0.389184145908679	0.464661344605128	0.444127017319921	0.520293444693688	0.550430043860552	0.490325368787574	0.565967873467061	0.536333208977712	0.516944347181657	0.579901949108481	0.502088832361144	0.514386737825838	0.534281392963905	0.49126512760355	0.523883178036686	0.519031537286391	0.489245088329389	0.444606027498028
EFS	0.192807814830572	0.185461013328797	0.178346361469428	0.18425723096075	0.184772209181065	0.198260863217751	0.201567077841815	0.188093349278895	0.190044945296844	0.18708239307002	0.190202210590138	0.223931399882446	0.213200070711045	0.217778033274556	0.194328667659566	0.196728670878895	0.210471133107298	0.193125206994675	0.22367798050572	0.181456783107692	0.201118586485207	0.222189347726233	0.19760364567574	0.173769391920118	0.188494520526824	0.192720247278107	0.206454322765286	0.210090616800394	0.194977614478304	0.195293531315582	0.188448717862919	0.216882054853649	0.274383531405128	0.199971880738067	0.330179881051874	0.180607902578106	0.308424183150888	0.351221341388955	0.441875519022485	0.280029233855424	0.434842927596252	0.422266059918738	0.230221514206706	0.460307151165878	0.265485556880473	0.211408167589349	0.321038037304537	0.271838466738264	0.180519994821302
LRRIQ4	0.690045771732544	0.695745784662327	0.70218134132426	0.720668363425049	0.709392670877712	0.717775428483629	0.699461256840434	0.716053372883037	0.697862293784221	0.712494035101972	0.700537972199606	0.69448854564714	0.689173859240237	0.694593710677318	0.702508361828205	0.698397892919329	0.704075208638067	0.705321560282249	0.719883061262919	0.71369237841144	0.700750479314004	0.70256354329783	0.69674069483787	0.718380003234122	0.707548918146943	0.714840598261933	0.726346703722682	0.689428914823077	0.69400542625503	0.699790542908087	0.700060172990138	0.705321560282249	0.703645694659369	0.701127122536292	0.671273207944181	0.736412521518935	0.696436333240631	0.723605423534122	0.569318116504536	0.733769278333136	0.703914165215779	0.646358224095069	0.626286937215976	0.697643106965286	0.612188393165878	0.719382838287574	0.695488404189546	0.527624086394675	0.658439139468245
C19orf67	0.568169764815779	0.53114036364497	0.532515831951677	0.553253913695858	0.554896872194083	0.540436069959961	0.562432130386391	0.55562425977357	0.543613069569625	0.570235902501578	0.561283096661341	0.5683091422	0.566649437240434	0.574876996527811	0.552093912932347	0.560371372216765	0.555657483443392	0.570200039655227	0.554697156427219	0.548134916508679	0.568968265991322	0.5794199735643	0.57428760391854	0.546552387517751	0.55902736885069	0.563490756213807	0.557605100474162	0.561953513833925	0.561988848513018	0.556585847558777	0.535707564517751	0.568721965452465	0.564759651338659	0.568273018819132	0.624410380030572	0.61341982450217	0.621543527856016	0.597221317081854	0.632984896010454	0.643501996312623	0.639913780219132	0.63514123302288	0.630338901921696	0.540912065126233	0.642916137568047	0.610834743074556	0.615941546204142	0.685651613494083	0.628973087697436
PRICKLE4	0.545897935238659	0.5565547608643	0.60146652257712	0.618007734683826	0.580010601909073	0.532455524051479	0.603244744523471	0.567239543713412	0.582260075445365	0.60150573076213	0.569386214930572	0.648456597264103	0.615813313571992	0.646957871091124	0.638408879639053	0.627631763195464	0.646912460508481	0.631835432472978	0.659237374869231	0.554630410900986	0.609014686773175	0.686799633700197	0.567379637082446	0.624016322648521	0.607658276162919	0.667792254390138	0.626077889767456	0.606974092956608	0.557741168958777	0.596913097611834	0.546126908012032	0.646173736157199	0.719154003701972	0.49075298849073	0.781049615065089	0.304768074949112	0.686283106085207	0.418687533171795	0.566209523395266	0.808819233385996	0.512181728561538	0.808629080734122	0.832625893184221	0.492547595753057	0.862161256174162	0.774998079112032	0.676462632531755	0.848558177282248	0.545120514978304
ACTRT3	0.367357631858185	0.417477576270809	0.380740372531558	0.400176358802367	0.4315196870714	0.389768863140039	0.400152486658777	0.449565141781065	0.380718040588166	0.411089803597239	0.379094020437278	0.369606852422682	0.406312359649704	0.386945760179684	0.39260250706568	0.395984439190335	0.374706327087574	0.362389060475542	0.375674065538264	0.39111522449645	0.397784508091124	0.366476053972584	0.390908370145562	0.417749419055819	0.42118186537929	0.400063995333531	0.373791989140828	0.361192330446351	0.408807220245562	0.367052127430572	0.362044266869428	0.387905304419724	0.36645404483787	0.330671793831755	0.319921219884615	0.342862433212623	0.340959324254832	0.30115189086568	0.318019226877318	0.329409159200789	0.281019134038856	0.312228647166864	0.533996156240434	0.311580725554241	0.309660100870809	0.297237845323669	0.315037398097436	0.5438025279643	0.365927170635108
TUSC1	0.13583013909428	0.110483544930769	0.10846287403925	0.0817121639637081	0.114664550654635	0.0925296843816568	0.14020831002426	0.166921433971598	0.0927078020100592	0.127007808814398	0.137140437904734	0.170060710178304	0.157174737123274	0.126298442135108	0.117695401014793	0.166480431114004	0.0993290545796844	0.159771602121302	0.186855535986982	0.115938335833728	0.10718044812426	0.177869913880473	0.212716759834517	0.115274492256213	0.152982713868836	0.161454250019527	0.130408603067653	0.186429315457396	0.120100285808481	0.11153062031144	0.115851436865878	0.17186606902643	0.126760103292308	0.102382253570414	0.208182270096844	0.131807400041815	0.224137858944379	0.090912837283432	0.216657183366075	0.23060526234359	0.211065652872781	0.274576039042801	0.140800136445957	0.162650949508876	0.369606852422682	0.158619895281262	0.263542112247337	0.213014253945365	0.136953731293294
KLHDC9	0.219300866450493	0.226115654223866	0.216160492116963	0.221389260089152	0.220222712256608	0.206336652345759	0.214318428760355	0.210650757563511	0.222482938184615	0.211797052150296	0.223631801031953	0.221482861687377	0.211110388328402	0.215561090573767	0.217455056680276	0.23510623679645	0.220132558080473	0.219048584361538	0.210518137975542	0.215741228476923	0.219413624657396	0.218868256325049	0.227730235532742	0.21704122665069	0.213882239887771	0.229227820350888	0.21727184221499	0.220959608531164	0.224552206704734	0.215696120629586	0.203171107234911	0.216769396158383	0.223978093043984	0.17859813617712	0.18345354920927	0.202191751538462	0.360187871135108	0.179076095233728	0.184211375779684	0.190508196396844	0.195048042343787	0.213814857497041	0.200197093943195	0.190998065575542	0.195726761253452	0.202810548325049	0.200352115020118	0.184658417192308	0.203193327332544
ANKRD26P1	0.62061401535069	0.602010095504931	0.561583845505523	0.602489066364103	0.582405500012821	0.583927811557791	0.571212445251874	0.585170975650296	0.594725846677712	0.606848968252268	0.603920945489152	0.609256903416371	0.58083604198501	0.577956690042801	0.571318763752465	0.594725846677712	0.564484186871203	0.607817326904536	0.610462557657791	0.604316012916371	0.546519764277318	0.584147670817554	0.588061055960158	0.57979106474497	0.598425918562722	0.598110453362722	0.589590536517357	0.585840356429783	0.57673322995286	0.604120626660552	0.618886252512032	0.598580477933925	0.5703354712357	0.563557616193688	0.644324252289152	0.65641450964497	0.569703923612821	0.626457751584418	0.609457048499803	0.693093996953649	0.626120037951282	0.6364374462643	0.60460213704142	0.61700303227357	0.651368657447929	0.594994474965878	0.623972218018738	0.670627508956016	0.639029912945168
OXT	0.52124248538146	0.539512853034714	0.593574363510059	0.558924884099211	0.542645949758383	0.539860020940237	0.516581465116371	0.574705377882249	0.511854013758185	0.525618791436686	0.573417257803156	0.560139861175148	0.503873366894675	0.595921009340631	0.503005467065286	0.576309152566667	0.489925087456016	0.609978181241815	0.562432130386391	0.552922436814398	0.563798332043195	0.556227327620513	0.516821899014398	0.593153404547732	0.546258977745759	0.590939170553649	0.534248897708284	0.554930006332742	0.58573117079783	0.575711075987574	0.559904738478304	0.574320048856805	0.554364960786588	0.640223501841026	0.612563278048126	0.670428545423274	0.692521820854635	0.709715791753057	0.762202221357199	0.639257369461144	0.719831365576331	0.690253358369034	0.704021497643195	0.574913364839842	0.710311542567653	0.692627722191124	0.641473268290927	0.818574536230572	0.707151897639645
SULT4A1	0.232714558680473	0.248353737778304	0.236894035547337	0.228503348293491	0.239204929812426	0.252322131182248	0.236469539863708	0.265682372227022	0.236849322453254	0.246604669180671	0.24669358922426	0.255551267357199	0.243635750705917	0.251053497058777	0.249510796913807	0.244736215774162	0.236938589585799	0.250916721845168	0.273133274669231	0.217940508655621	0.238933839456016	0.283420668757199	0.248308195352268	0.234859955543195	0.245411577421105	0.252322131182248	0.237077478368639	0.238094198164103	0.259852336139053	0.255685259451085	0.242674311831953	0.25844542415641	0.254529471444379	0.310037836018935	0.345758886920118	0.491717779138856	0.322790138368836	0.533935504063116	0.44685660209645	0.318240615256016	0.420177212835306	0.269322221857791	0.275591587506509	0.402063680491322	0.310438260982643	0.426176766258185	0.350938767845759	0.483548755326036	0.383341560748126
WASIR2	0.667937320120907	0.673061986237673	0.729264441619921	0.686699265115582	0.653521542242604	0.624016322648521	0.706991134261144	0.702400440509467	0.695124686049112	0.60709342539428	0.668423423399803	0.658211448922288	0.654041800279487	0.667108615948126	0.710365523315385	0.678672519740631	0.661681425374162	0.6560444217643	0.755466241471006	0.648684123397633	0.632403952659566	0.670928771679882	0.718268787301972	0.68845622178501	0.608605413013807	0.703047278070414	0.641473268290927	0.720279139463314	0.68368809806568	0.665460187898817	0.702291628110848	0.682047130283629	0.617759599640828	0.60785894754497	0.511767474510651	0.550909981280671	0.537039817879093	0.450914829531361	0.543412174567061	0.627718135610059	0.533045948649901	0.565006313178501	0.449441404464103	0.640312329733531	0.507029263948718	0.540849065138264	0.508531911677712	0.519422096244181	0.597961538193688
ZNF471	0.127472766561538	0.149521717015187	0.11605402580355	0.112072642066272	0.102000803725049	0.13575209501144	0.142679903242012	0.144975992382051	0.109107210082643	0.128182491505917	0.124874270968836	0.13393819160572	0.116745957793097	0.165247110787179	0.151625171771795	0.110928580929586	0.124064797735306	0.130301877110651	0.162628214285207	0.0978692529053254	0.141905129946746	0.183249620176134	0.112660565223471	0.115568953943195	0.102382253570414	0.116893248095069	0.112132260041815	0.136142094510256	0.135228740641815	0.128373743881065	0.14286075653787	0.170177202826233	0.125287021814398	0.126434666335897	0.151651103891913	0.0967865009053254	0.265874796470809	0.388960702354438	0.398963691514596	0.340892441351479	0.216476923514793	0.177301387498817	0.155764110563314	0.437381183872584	0.267868281783629	0.418617771939448	0.27708398029783	0.483439604481854	0.106096493127416
ZNF69	0.12043681929783	0.128373743881065	0.118855045250099	0.10693296777712	0.109107210082643	0.118634579660947	0.132602493263905	0.123788651340631	0.105107308365089	0.114320267612032	0.122195592397633	0.117294653833333	0.11798175556785	0.110217696785996	0.121492548042406	0.108399945121499	0.117092586520316	0.118715950126824	0.128535683906903	0.106473561700986	0.126078033560947	0.120408129170217	0.107364263529783	0.113886255572387	0.107701815772781	0.124653439561341	0.113599896870809	0.133964263901381	0.128806339311637	0.12029725892643	0.104566288372387	0.114175088291716	0.135099415137475	0.12698112755858	0.118605837426233	0.140826668756016	0.124961390271795	0.11803886574931	0.147698203770611	0.248238191646351	0.12861993877357	0.120015421707495	0.125451380987377	0.133777809932939	0.127143396120513	0.107456710396252	0.132075122497239	0.136273742316568	0.116369680642998
PGGT1BP2	0.86720992254497	0.870215485778106	0.853651563093491	0.84252423609428	0.881457607566469	0.87310169338146	0.849854303008284	0.863293541511834	0.874702515643393	0.889241852593294	0.869246578404142	0.873230217245957	0.849465556969625	0.798450108192505	0.835246313818935	0.871672057369231	0.869972095905917	0.871672057369231	0.88749565972998	0.824657763121894	0.868466363479093	0.873658049241026	0.843268089428994	0.850429923187179	0.846385981278698	0.867686325637278	0.819103101171795	0.855437764482643	0.864183147787377	0.854276660402367	0.850208961841617	0.866729708557791	0.847490210581854	0.861989230923866	0.748526924946746	0.912000385415385	0.810136110094675	0.800824333206706	0.854511053968442	0.886867000431755	0.658114335040434	0.703861413509665	0.641473268290927	0.89003856935858	0.770769608135109	0.834494227326233	0.785107158962525	0.719665514276726	0.660774673528994
LINC00857	0.516976311002959	0.555997288184813	0.576343567309665	0.543997500354438	0.539512853034714	0.494870124904536	0.560740763435503	0.510299294100197	0.523109481730177	0.516095199845759	0.537905845006114	0.584912998934714	0.569215807340828	0.513874788015779	0.534057272612623	0.563591586525049	0.570858570199408	0.557941870875345	0.585134506685799	0.564216314071203	0.523109481730177	0.548327452403748	0.548749766555819	0.564216314071203	0.562570954171992	0.528176588866667	0.536112426060158	0.555657483443392	0.534663360359172	0.526818355108087	0.532179505043195	0.588616043689941	0.467894653532544	0.432643433044379	0.55262700645069	0.443785781878107	0.499922939154043	0.29668914606785	0.418279579965089	0.453367012264497	0.550137047026824	0.481310936773767	0.565349857185404	0.422336857868639	0.618045332081657	0.527777424701775	0.604761194508284	0.565248396819132	0.477353589697239
TUSC8	0.815973001724458	0.802989484939842	0.79039152832643	0.793062792812032	0.824305082803353	0.733545100647929	0.797353796686391	0.765436517338264	0.777131580358383	0.839940729657791	0.833907095871006	0.787179393372387	0.841839225208284	0.834839420959961	0.799355134182051	0.839314583362722	0.807844356540237	0.802989484939842	0.798810750135108	0.818156296335503	0.82212292301854	0.825909685295463	0.812185945495858	0.821891859276923	0.84161135072643	0.815912337417751	0.802685196994477	0.779490437724063	0.805328186567061	0.750940427354241	0.816634569273964	0.795445666072189	0.817687058137081	0.797842045666864	0.790210343504142	0.850085975454832	0.813802147216963	0.76603555952071	0.870032763988166	0.740701626197436	0.736356695618738	0.806360173850099	0.716161356516371	0.772752168181262	0.640622738480079	0.78698983912426	0.778036813873176	0.789545253094872	0.746578895230375
ECSCR	0.649833096192308	0.650442597684418	0.612350395388166	0.626626301776529	0.606810065957002	0.689069232970414	0.631395892019724	0.660223360220513	0.595735961800592	0.640133527523866	0.661915988912229	0.63527329180355	0.686547349193886	0.618631753476726	0.610956580455819	0.616718750679882	0.661153089487377	0.66715590193925	0.670428545423274	0.703327965129389	0.6560444217643	0.645612489540828	0.693093996953649	0.64102217188146	0.673314652583432	0.629672376833136	0.618631753476726	0.675964953214004	0.698929162435306	0.66110767172643	0.7151103082286	0.646358224095069	0.703431194796844	0.749014137944181	0.759584481900592	0.776456875768442	0.796988613436292	0.779956169512821	0.772023886161144	0.773434147718343	0.800991689260158	0.808754970275937	0.792217255803353	0.769334416541223	0.779836838330769	0.767598188153452	0.789483612767258	0.792887207719329	0.767232834699606
IFNLR1	0.247046304807101	0.259133564035503	0.231748709588166	0.261668826743984	0.241825145584024	0.241981882743195	0.260603139709862	0.244714733407495	0.236535198911243	0.248618921878106	0.244897748743393	0.259242645226233	0.233432926777318	0.264720823119527	0.236039927986391	0.238252164108876	0.247562778401381	0.240751967028797	0.256286352750099	0.232356709374753	0.23649146852426	0.268756640452268	0.238297471855227	0.239630272521696	0.225934341073964	0.269086691268836	0.238683359608679	0.250939031397436	0.263583537519921	0.223339529666667	0.253259971684024	0.243815580320513	0.234723400268836	0.196639708976331	0.220153998542998	0.196595059944576	0.235974641584221	0.215653358989349	0.276996499535503	0.213472942542406	0.267024593311834	0.209749901986391	0.22049384684359	0.288643088309862	0.214318428760355	0.209010461841815	0.241451181173964	0.252947109721893	0.198599827054043
MPV17L	0.084827682130572	0.0785041769433925	0.0952281477536489	0.079840291157002	0.090986675074359	0.0889587126911243	0.0865348649879684	0.100964954568245	0.0768121818930966	0.0827364168857988	0.085340241185996	0.0982009892467456	0.0946791596	0.0907298067104537	0.0879918604463511	0.101967386672978	0.0663907054591716	0.113886255572387	0.0922842558560158	0.100576816951874	0.0914212195968442	0.116141388671203	0.099562388542998	0.0961324078477317	0.0873064873362919	0.098796228733925	0.106411811648718	0.105323659047535	0.075393620787574	0.0780156956755424	0.0903618461625247	0.114034567901183	0.0766849513378698	0.065495040174359	0.175961092104536	0.154346805364694	0.177620072680671	0.239226305014004	0.0656840661140039	0.123869178065483	0.208530379352663	0.216254648942998	0.11874544077357	0.0796440726737673	0.251697195126627	0.205627258157002	0.22868177249783	0.248194340059961	0.108095621255819
PES1P1	0.752590502967061	0.7441883755357	0.758094522181657	0.757676561201972	0.749310027499014	0.683014775037278	0.746863748385207	0.746344073781854	0.754236774495661	0.758094522181657	0.747344730055227	0.736530424920513	0.742732686589744	0.725603997029586	0.742964025516371	0.760878689820118	0.70256354329783	0.763039990787968	0.742907724891519	0.768553713356016	0.750466878117357	0.738086481301183	0.719608090661538	0.750405440708087	0.737508765312032	0.73022409379073	0.761588776827416	0.727310950103353	0.72266327263787	0.752647019221696	0.727770327670414	0.751178215013609	0.768315245906903	0.711835855908678	0.729772227570217	0.770711776479487	0.576594306656805	0.736126124620316	0.753708678568442	0.738965174609862	0.634796179090533	0.671473127789349	0.582475907960552	0.715667167238067	0.692677634960552	0.697271076643984	0.721729512174753	0.517035588520907	0.731608030551677
WBP2NL	0.570541352365286	0.516550479250888	0.539956142250888	0.568033394006706	0.513431759361539	0.55882069846075	0.517281563964497	0.565384957301183	0.521884197127613	0.551272201185799	0.493006661837475	0.495413514827219	0.52573841217357	0.572643575552465	0.534755759602959	0.551204798848126	0.46328585560217	0.514267823371006	0.499982426142209	0.498755907477515	0.492206620395858	0.510203860658777	0.466192231835108	0.50079343729645	0.547417431298028	0.511649433244576	0.543000569341815	0.537940073663314	0.536428577721302	0.503465476327613	0.559659299057594	0.505371245325049	0.489473778277515	0.471124457151282	0.473888667650493	0.498670100697041	0.564970610359763	0.374089008848521	0.426267229416963	0.511767474510651	0.486514166592308	0.438178286679487	0.397421113669625	0.555260125802367	0.500823846671006	0.574458894906509	0.419749936681065	0.513608069219921	0.473263124435503
GKN2	0.567863177181657	0.571983327037475	0.583415816466272	0.615854809991321	0.588922219106312	0.564044349610059	0.608976501158383	0.55827137639783	0.567239543713412	0.593807902548323	0.549316531411045	0.64749568298856	0.589481559439842	0.604120626660552	0.622131840101381	0.609296265793688	0.634750905489941	0.618760679033136	0.587605833964497	0.619180834472781	0.630558365868442	0.653141604790927	0.545674817231755	0.625180049628797	0.586712970958383	0.652673436608876	0.628284690298422	0.631660010527022	0.535390694397436	0.600605363202959	0.522006350701578	0.663167788496055	0.70955232712643	0.623626528578698	0.72022233221499	0.72443844830927	0.767842600068836	0.76627708723925	0.684720050949704	0.778159182630572	0.674568643957002	0.599746297782051	0.783133728842209	0.782021655147732	0.591467511064497	0.756289843016568	0.70955232712643	0.603400776880473	0.508032143924458
[truncated: 458 more columns]
