# Supplementary material for: Exploration of methylation-driven genes for monitoring and prognosis of patients with lung adenocarcinoma
Source: Cancer Cell Int. 2018 Nov 26;18:194. doi: 10.1186/s12935-018-0691-z (PMC6258452; doi:10.1186/s12935-018-0691-z)
Supplement: Supplementary file 2 — Additional file 2. Expression levels of 118 methylation-driven genes. [file 12935_2018_691_MOESM2_ESM.txt]

id	TCGA-91-6847-11A-01R-1949-07	TCGA-49-4490-11A-01R-1858-07	TCGA-55-6984-11A-01R-1949-07	TCGA-44-6144-11A-01R-1755-07	TCGA-91-6828-11A-01R-1858-07	TCGA-44-6145-11A-01R-1858-07	TCGA-49-6744-11A-01R-1858-07	TCGA-44-6778-11A-01R-1858-07	TCGA-38-4632-11A-01R-1755-07	TCGA-55-6982-11A-01R-1949-07	TCGA-44-2661-11A-01R-1758-07	TCGA-91-6829-11A-01R-1858-07	TCGA-44-2668-11A-01R-1758-07	TCGA-44-2657-11A-01R-1758-07	TCGA-44-6776-11A-01R-1858-07	TCGA-38-4625-11A-01R-1758-07	TCGA-55-6983-11A-01R-1949-07	TCGA-44-5645-11A-01R-1628-07	TCGA-49-6761-11A-01R-1949-07	TCGA-50-5932-11A-01R-1755-07	TCGA-50-5931-11A-01R-1858-07	TCGA-38-4627-11A-01R-1758-07	TCGA-50-6595-11A-01R-1858-07	TCGA-55-6980-11A-01R-1949-07	TCGA-55-6981-11A-01R-1949-07	TCGA-49-6745-11A-01R-1858-07	TCGA-55-6985-11A-01R-1949-07	TCGA-91-6836-11A-01R-1858-07	TCGA-55-6979-11A-01R-1949-07	TCGA-55-6970-11A-01R-1949-07	TCGA-91-6849-11A-01R-1949-07	TCGA-44-6148-11A-01R-1858-07	TCGA-73-4676-11A-01R-1755-07	TCGA-44-2662-11A-01R-1758-07	TCGA-50-5939-11A-01R-1628-07	TCGA-50-5935-11A-01R-1858-07	TCGA-50-5933-11A-01R-1755-07	TCGA-91-6831-11A-02R-1858-07	TCGA-50-5936-11A-01R-1628-07	TCGA-55-6975-11A-01R-1949-07	TCGA-49-6743-11A-01R-1858-07	TCGA-55-6968-11A-01R-1949-07	TCGA-49-6742-11A-01R-1858-07	TCGA-55-6978-11A-01R-1949-07	TCGA-44-6777-11A-01R-1858-07	TCGA-44-6146-11A-01R-1858-07	TCGA-50-5930-11A-01R-1755-07	TCGA-91-6835-11A-01R-1858-07	TCGA-55-6986-11A-01R-1949-07
CFTR	1319.39646227055	1115.35155191928	1644.41929992939	3873.28733661761	2414.47945937972	1234.56675958446	2577.88108374151	1563.6980452441	4789.73137631	1079.69380187189	1158.41950766737	990.931722248432	2473.82269150813	3490.4414534445	2159.26200816886	2950.77310997998	3720.45030726659	2023.22592796416	5177.99910178876	1110.2519131411	1985.68131831456	1744.5175262831	1358.94543589148	1466.0351879136	1044.47292679121	1915.08127366467	3024.71282504263	6454.61022696754	2858.7201672046	3583.3256188815	705.698991128671	1322.56829354286	2237.6939213734	2514.41959017294	2009.60801268021	1066.84072931235	3974.72235241538	2343.41068111163	3340.92973011178	4722.06289808486	1712.55556023208	2793.7098109235	2173.01778821227	1465.64919856839	2032.37468913031	1158.87997878141	1456.34464498792	740.645782160552	862.141345749779
ZNF582	160.916703195191	359.096577519674	155.812649799015	138.420187169838	117.073533788679	105.143694890015	160.226755359474	178.77000860023	130.067103611001	142.054873638304	176.215892363573	150.695210514185	94.5118428055971	130.65854139056	143.238769947634	214.323186515536	119.537600661149	145.097371044645	167.691316823636	174.400821090396	186.594792228949	311.798896829218	154.831702633172	108.980167696416	196.16986299017	199.934195417516	122.068458809316	141.731355497091	105.579516833528	174.002074963023	142.874206829162	131.98746737708	147.585873947613	102.577377663116	152.551867686881	130.940588719892	87.1207345461079	161.679397408609	124.821432618002	125.844804312936	183.577074218807	132.373659250785	117.995757540906	134.72365384182	144.170814283383	169.882827533221	140.729441714058	98.7092338487197	152.159191787568
TIE1	2663.17914349679	4821.79219340959	2836.36552789835	5762.4122544185	5758.56630248535	3950.90142489088	4005.22758349283	6622.38750581206	2766.98383267491	3517.64832970438	5467.69843417375	1459.55012451135	3342.66059262906	3219.15945892948	4627.54840044833	3708.91759762522	1483.30455230428	7877.78537748704	5947.12405178804	6781.00026398687	5354.41068077011	4940.02412170513	5471.43382551503	5222.41382457154	8458.65977374286	3004.81405637166	4405.79590386826	3501.77987850439	2406.31865977047	3730.17692222923	4547.614347037	4188.66082820633	7778.05253090297	6461.56289680962	5838.00506656503	5983.17749283079	4401.41286206686	4435.41959769298	5096.12588067437	3934.62616404287	5251.97548428469	2400.11977470282	2844.82935202394	4197.5765965027	4076.27596238258	4794.23822261427	4157.6712870994	2113.63477629022	5687.02797334472
DAPP1	505.733217110018	579.853367424044	746.941406138047	567.927203352259	595.524124215679	493.579278489384	337.714993332069	780.699898840658	857.839686107497	682.492871142227	542.664996951375	1261.42150151886	698.894261190371	1251.64832971086	412.659876765126	784.654500947946	1098.66994879306	422.100221198327	450.413871998896	405.952134324722	250.648258556676	775.45390771879	508.754009875016	656.460221960587	471.632932039582	864.213700040346	1015.61602815111	628.31664125695	759.076856439098	841.1798825704	421.43312407965	874.286125826412	652.139297086854	279.162035517965	425.16366768169	467.256237240062	306.01554545113	590.467969227923	400.163942569179	481.77779192997	406.931757086934	831.077644997639	503.87570650703	830.878402904286	723.818757416619	414.170821959839	458.096923687265	644.311301771627	945.290730985572
LYZ	22767.7666908141	76108.2546118233	20609.3533311424	34467.535654923	32205.9561819805	31258.4652043588	48295.2052529331	74551.5183499621	67150.9987723668	29934.4152672483	95234.6706542486	67284.5087026899	75161.8670945442	56918.2651173016	24142.8473106791	72730.8321410561	87649.5079834791	28855.8060356889	37485.9531942693	24822.2783688022	54120.2234392223	52542.636938594	70163.4433636808	35017.890455055	40767.4750637898	104254.284999167	48144.7247172444	53174.9716820624	73723.050931874	56160.0177531881	33505.5861478038	31970.949314429	73041.6772930869	53559.8630208076	130002.220392325	51058.1278319041	108161.518380028	81899.8003913232	60734.571092173	57940.9936721344	42193.477857796	67516.4608636273	62350.0906496075	40883.6196759435	37074.9911520048	35391.6421632351	24021.1656324359	14885.4561882378	33051.3656454705
MAGEB2	0.089110166157395	104.626352242548	0	0.0533595152267801	0.0524887916409926	2.79419140626441	0.0563973017989201	12.256528386989	0.142708672813536	1.38233583623443	1.00152282864315	0.0486275361555506	0.943687012172338	0.0211336452548945	1.50298150920067	0.816869835422848	1.85716902683702	0.00271216181072176	0.139118099802098	1.79776251260748	0.104645622786882	0.041246509281069	0	0.113810581290478	0.0966073462021615	0.0593218630924877	1.46505176096212	1.64362923282783	0.148065617382863	1.52648591696862	0.0730875361775802	1.62658891469738	0.146663487430484	2.1233735489618	1.49652369255452	0.0875082973140693	0.0430748948557684	2.39704654979838	0.0739738470744815	1.90122782336961	5.72259819788847	0.0927461231654716	0.0494800695125739	0.0737689857040613	0.107459109142328	0.0867491510731715	0.115888167235048	1.23128811284703	0
NEFH	29.2689697245192	191.796875413425	53.1505599798534	56.1809229680983	28.6932904005587	92.5734443802387	42.4434790921995	149.271850374428	339.761390839185	55.2776289372986	84.1029676519614	216.722152015265	155.658693045028	62.5413291131868	24.231950540577	53.7661213052944	48.5971388753687	47.6917689712614	19.124777897303	42.0778524492935	24.7514011372429	29.6563967438198	44.18539608193	57.9139150302575	44.4313484953008	25.6031613539194	46.2147870889309	83.1284271323527	128.390803938844	47.5411606215615	8.70981792712623	44.7973777392404	48.6998068882342	65.5615379395749	48.0962045542839	47.2774529462216	44.8253799050001	58.5231158861117	58.8464604591176	35.6186232829007	47.0929121066518	65.4158373886235	65.4059256376686	45.9342903051855	72.8981299130207	51.6577977367556	68.6511135704199	33.3369210173604	39.2440749435884
EFS	711.016982145635	445.319199439119	622.53619460814	643.649519504588	728.138777542866	465.95415800986	736.187371124148	673.232235584755	504.637446982546	703.551887191737	926.134555451546	426.54554509966	405.767562966961	658.80500787014	710.332739172776	1017.75409783322	593.699592195727	1001.46419718797	702.755430224691	870.275547474689	685.950336089694	874.087085067005	805.218217244539	987.965237895248	601.364205360198	586.513945488711	753.878246161652	539.066046740312	702.601949168458	586.770544983516	824.118659265893	791.232695554059	588.196052018779	1414.73413966049	852.972219407352	703.068393786794	807.159341887357	509.791375161706	1083.9703057146	970.295137318386	589.019218310125	828.020173873866	621.814836399366	654.758380324137	771.884676912135	1090.40884053639	694.726168077667	886.797980103211	847.586473702982
OXT	3.03474364537438	1.55138588960178	1.45698895075773	0.0485435035026422	1.35219025389091	0.0597157132613598	1.37918975634203	2.27026685754261	0.127359281358479	2.63118745061302	2.00256779683614	3.77862708252068	0.945074972187513	2.24020655129517	0.0647268756652782	3.43572848361006	6.43623585878228	4.05501120162101	1.97319461267213	0.0992118452954744	1.72058839928538	1.27510599204273	1.43059275591396	0.102187375369435	4.56194099189005	2.68273092324123	1.47765322067709	0.081453787133122	0.131993496468304	4.20110609480434	1.49561679906745	0.79156001940739	2.02940587406213	1.06899283554186	1.47785364188345	0.0790156659630309	0.0392772286490217	0.163431800691942	0.0669918678824237	5.00994950067304	1.54002606050721	0.083650394506079	6.226472642636	1.50040880074722	3.2543310889823	0.0783430798676716	3.35588294415362	5.83447287969019	1.49797743003628
SRPX2	214.617399939717	307.669757239661	152.016779490411	348.558828541441	214.590804360408	159.075051270181	521.553817410807	267.038493821153	193.187939562701	307.722354869842	661.809998837048	247.752603166008	401.965891617022	138.49087040845	113.548869481219	385.080129812002	171.505617579818	272.944027936741	166.001707839092	313.593922231293	173.672453329134	512.786792349512	220.430870185655	253.477980916004	291.183963720627	154.422210824352	534.037161976173	81.7916896834721	121.274225166571	222.965478021226	190.055535949337	268.986506923499	265.985285095867	564.609004726158	453.227074527743	161.433792546186	429.028998545351	278.449117431683	453.022356970394	246.241877740516	365.674945834297	200.893649253164	203.896978225585	197.792724327257	346.158415616917	289.725380179757	269.362014678422	413.655194823952	236.094421891049
AGR2	8333.75736851133	6670.56647602621	6511.95603486142	4937.38580115955	8813.95592535903	3451.88995131367	2956.63488400427	3078.72113260509	8300.05977713389	2891.7376138034	3598.40864401878	6404.76022259446	5626.49155102846	4101.26228676091	4674.35095399536	5174.91951028543	10722.025339726	3907.44315412713	3990.05984406928	2396.38702987189	3128.33359707614	3199.29009671588	3150.06549928085	3049.26689681282	2394.15733890963	9448.89082259703	11245.6361967655	4319.43499964086	5975.14498688486	3216.85100658483	5030.36637676816	5285.44928470081	4531.65070073398	3584.48614127066	2253.98944430035	3959.48264839665	5576.67608834514	3548.95012548008	4075.2433041838	4664.13780566951	3477.91551124379	12410.3349025094	11014.8040181079	4100.17987192084	4005.08255087014	2138.66590482241	3404.77922391892	7955.01021762143	3820.64114297798
RAB34	2042.58171329584	3988.96484191392	2509.75319329645	2519.6243554774	1982.86028337781	2384.65685393235	1917.25691391814	1506.00058248257	2862.33729385624	1868.6624897435	3375.13479448654	2719.74919770159	4186.7010353746	2611.71926081383	1736.83142336855	4067.56924649357	2353.62583532561	2626.94579017932	2275.76803208017	2257.11616646887	2072.47129838795	5593.30068925907	2045.47091782977	2256.73991879843	1710.57978652034	3364.37491770467	2326.88302960369	2225.205088165	2460.80805962402	1589.0700242324	1931.09209869852	1981.80734782433	4050.05828154399	3237.65632395593	2183.32415944632	2162.38082826281	2384.16828566326	1562.5437270763	2261.33895083368	2824.31892641545	3204.63204731204	3338.45205552171	3875.44826957363	2269.30533794151	2734.61861381454	1930.82935151668	3227.9405393203	3304.69017181368	1937.03726701106
ART4	231.480366007318	560.427649841224	99.5598050125176	327.702440946666	166.509093324766	167.374444695107	954.293016228744	471.79810773539	109.206100882683	198.640630856889	312.382824835505	134.155969665824	131.745108900528	314.890589485908	608.055730706342	338.952249159576	90.2298525787183	416.008224079432	117.076875216021	467.744818426703	410.842569487955	380.949985274708	772.223801465803	103.961656866829	152.068746892941	338.206488294848	213.068025498339	406.507620496711	144.685932197943	424.174061408835	297.131170152353	388.56505822891	202.06060552967	424.000480557471	570.400842946911	620.63512542446	113.253049412018	325.569973471354	508.949544563292	133.039640222622	343.69646796662	121.574423696344	148.795257573653	194.942156475153	404.118969454317	315.519242813837	373.917528958893	149.836685932277	312.222197925354
PLSCR4	1967.52070010424	3978.64479868291	2312.70054122845	2096.67568372253	2679.7437890172	2521.51739521054	5539.59905994853	3806.20478580565	1840.26225932621	2902.20185249725	3507.29674379121	974.339531912224	1583.00603412835	1619.0890433009	2944.68469951496	2716.80097422087	1588.82555446087	3294.58844157335	3353.18197638293	4108.150600061	2674.82358924138	4547.91934371043	3891.22848074192	2831.48747094882	2702.59996007223	3100.03477741141	2775.13414557785	2308.36798366135	1949.64576141429	3199.50617804906	3019.36642437341	3386.64655015617	2979.03389495423	3241.88868796458	3989.41491974487	2910.99896017855	2566.9907869402	4686.39665568339	3917.3990144563	2673.85950378769	3768.57968589813	1371.34839298575	1851.27629921103	2487.06024738527	2931.72578658067	3592.98223229453	2329.32710459521	2652.10186110494	3460.70709632394
CCDC181	352.265685223822	109.581432080257	311.706246642137	94.0850491304717	857.584767516456	149.374908942457	124.538929419508	102.999468110489	80.5340722421385	236.701881421813	70.086256033455	183.905943877848	67.7744440524177	100.526577349837	219.772518093888	170.73808705551	266.459290041688	136.981884367989	15.3499835550807	97.4522397338573	96.764128989293	44.4606384136657	95.0462628573637	159.980001475976	142.531027504027	508.36813796896	211.589410751832	123.325121218943	70.5548020651939	59.1012970979349	518.133181979454	703.459017131486	89.5541097336935	46.5433956070742	63.6834688934078	258.663340530909	379.235582156883	54.2829304392111	87.5997006941417	62.2270396274267	50.0914191522279	79.5498155547203	457.510904248071	612.701595026322	124.38645840684	38.0903255045976	25.963799811645	736.748426796127	923.610988817143
TBX4	1538.4765078173	2504.04978171221	1337.99254398369	2036.58710761709	996.03744459726	1219.35577500556	2082.71840480206	3080.92854154092	1282.3274689078	2259.15757385469	2862.50669401035	1056.04658030866	556.619224072506	1385.71638765336	1552.50771582489	1960.32849242781	721.865977070194	3025.70197338916	1912.16274136673	3802.79996386709	2466.84638614908	3740.37097712317	3001.21682686236	2409.68182092789	2159.84424996811	1215.93677397125	2739.5327882919	1536.89984280964	997.429233420812	2067.8400027649	2036.73329471394	2515.70502413865	1502.28495056414	2794.61516518722	3486.59805947523	1749.99870216417	1391.73265783502	1964.13516604545	3383.91305934144	2335.574009172	2504.07153899265	1159.66200308682	1315.39925265137	1597.42854180734	2888.52871405804	3702.02185785139	2097.7074241168	1399.188065101	2677.17041539088
PLAU	721.83988067566	1792.62203860462	988.122671623015	1894.24682884356	726.896281922289	1387.9537454953	786.560319360631	1464.11431283992	8169.75344497396	1067.83370872884	2152.63700422265	2243.40826595964	2355.44155572478	1893.73386022097	615.428160096311	1747.74561889921	920.821335400013	1688.38790514936	1330.0822840601	1133.66411961093	1222.89175029105	1947.87942979335	1709.2669015677	877.662266350668	848.252589605034	1197.12086403028	1512.32621848034	1376.71206775064	1342.67361834641	1118.82707793295	691.402198227664	673.294023290538	1476.94951827904	1545.87415168974	1313.39939610959	984.639102017276	1300.92433518259	1084.38235840636	1479.83034124826	1563.57896286403	1335.08233226987	2426.28939361949	1333.31793344594	865.401760424737	2133.24117760732	1277.11451122917	945.229252607269	1598.86395030618	1048.50252654565
TCP11	62.2148821002886	20.7313164403363	17.9520015218737	6.62101680862516	64.6432094512508	4.26905209858426	11.9916720462259	15.8612459512738	2.18782295707451	21.0533237474606	7.00895936310257	25.5187535944701	1.89546253772426	6.73526315019058	18.473493625284	35.0539098792424	25.9028881521811	14.2080025344357	9.6561103262455	6.91154451765526	6.74103283765894	6.23640508670054	7.29443071694241	15.4224030489643	15.9145640123337	45.4143084333187	25.8056625750814	9.38674127147881	13.8482394914517	5.88826805757535	35.5620056934973	64.9709698783995	11.864017262699	6.36198212366113	7.18481635096762	19.8193440307571	22.3888806798036	4.87652791262622	8.72601421157051	3.78478782324258	8.94301021355624	7.94420387860482	66.3045345504171	34.2524128185419	13.3864777147002	3.19683692558018	5.36921002347507	76.9619138448298	53.9575713983007
LRRC4	1444.84985115821	298.930130782006	916.971540518457	446.56923067882	2470.17434894547	1245.5214324935	339.056093102947	1492.37146884761	1213.32747304203	824.552303903771	635.77919078807	432.94293595723	565.215036300279	674.448737722006	477.902448603715	881.107501457455	1325.55384530626	972.042178073083	915.652785514319	605.509484086331	988.776038214182	411.84273358371	608.27945238493	807.891199185271	593.506374230265	644.24275399354	757.640015320981	494.456720657144	1184.50890826895	825.474006780477	1115.49195070332	1206.37219331439	815.26166337188	873.394114690957	1038.00061585054	1220.3810325635	6634.22571860833	1037.10464064826	481.92054011379	1881.99994494888	371.723161548169	435.9613306976	1408.89398072959	1316.54161608782	705.735059933731	769.055860374469	722.242267366575	1739.07701156505	1901.08601107474
BST2	3769.44429350032	8967.49060911207	8375.96218541888	6580.96745012735	4541.643711514	4422.30602567211	4402.44850089276	5450.23147664718	8500.75182687321	5795.17011123744	4854.94794700875	4266.0697790863	3867.78645909407	5196.63343009049	5560.42856407778	7111.37319607678	3784.84356522926	8616.4565510036	11004.8325013294	6313.28939248786	7122.2693434912	9495.31664510046	7518.445673563	5856.75487525504	4979.51456513334	9118.80598254779	4872.98897299619	4781.39869706796	6377.15240871089	5967.61687766449	5511.69243186273	4832.94138718102	9188.97637845779	6922.58035977511	4769.05464135317	5581.5369229186	4677.52414403312	5719.2957336415	4386.40597769805	3723.97306720939	4717.44572525879	4309.77365964055	3789.6592255058	5896.61727421375	6822.34632651387	4988.41055400429	4891.77835472622	3292.85770594906	6619.10216312916
USHBP1	386.250485407497	433.464761549212	310.09438127298	909.870274569177	472.025377997984	381.627744283155	521.712871503384	771.644675173538	206.652776344158	620.69500229188	594.728705795914	339.719278237502	140.336837700265	377.436007822291	800.990469913247	703.537835155214	155.991802493635	1401.23040828173	761.015131930193	757.896771082726	842.94423853303	748.328616147351	1151.17215342763	880.77937787377	982.45227675627	512.694640347869	564.258020636466	471.298498116633	261.771152662815	621.233964525141	882.597606783461	645.937375013848	714.167958699693	822.625675883312	586.100875362403	477.895427436245	284.873557788848	677.890582362369	602.277189513875	387.964434107529	395.17961056609	345.66406466208	227.002844285837	650.42011113268	540.042987556979	583.968940785397	464.942759654449	219.976663912483	1096.52949733608
SULT4A1	1.66242938436044	8.67905742446811	3.71936579621022	0.059325595038936	3.92739661588317	9.48338982555396	0.0627558020072323	8.99180462447958	2.11083354292122	1.39607691426995	2.00274118117593	1.3487255303434	0.942357611251844	1.1478026943858	6.99731626990268	3.39557509496478	5.17408248211164	5.07296171674817	3.85384628275755	6.59230141618037	1.78849918346748	2.51251170254265	8.97102843283613	8.25544613420349	28.328671248735	6.64771946644832	6.87916332989034	0.101381979895249	0.168956819018103	0.0834412917360092	2.92964825651759	8.36896203413388	2.14542826249192	1.07287855609307	1.51601588276374	1.64961019165391	4.97247385737942	0.212868816496321	0.0827148845574766	3.6306991159457	3.01437441378113	4.68129126187091	7.61014631687831	5.69585636521897	0.121268842295876	4.56666391259394	3.5196136696714	7.08831629421741	2.52686764755155
SLC6A11	6.20230132989693	20.3195624395564	1.42217627378247	2.69598876001847	2.68403884119681	1.4940093672268	14.4408622499611	18.0185072707211	4.03337985517159	1.40724202147799	12.0144517000765	3.8974595939073	6.67835297759957	12.255366600151	5.73819784069456	2.51936556625935	8.65472470261397	1.01898197604772	3.97522133575106	3.52396519908166	5.03395058365478	2.53154431661653	26.1472903689953	0.147293432782693	3.31529631042223	1.44204041319582	11.4204572573762	1.6959934269961	13.376856916897	5.82059751463705	12.7422990595101	0.780267736697405	7.81200426550303	10.5667115820046	16.7225972593964	12.0614817774191	3.79088958541984	11.0482289247498	11.3968602626818	3.72959509691273	17.3487563638679	9.31718011642979	2.64290123234008	7.19966961040168	8.29691806350815	3.1696150392883	3.60814072262393	3.61383323955652	3.01692966975176
GSTM1	620.505612223635	23.8126733763051	4.42647516545717	11.8380862423041	682.551591121483	9.78609953287439	961.073051434084	4.5617946961001	1998.7294195357	991.321691997085	1889.31233373781	2.62774906807677	909.922022004746	1296.24885089577	785.304255456567	1669.41624429833	467.294539498727	1076.54009614542	1001.67257626896	13.6131175262007	463.298292199701	718.698163120047	2.87894370779831	5.29437702981445	1127.72909211871	2.77556879377899	9.03248000538895	3.22499134221964	480.0933023013	4.4334578005633	7.26140848189383	694.132756550754	44.942337211195	1250.81243878222	1936.74889813843	859.538310766478	523.591770259432	2.57542338528869	4.42013852554003	7.29878371018984	6.00463116430586	12.6134113509574	730.675079429115	5.85019419880914	6.80844298357232	679.381445760796	595.113686038824	15.5096441641274	5.1171394819526
GSTM5	652.816747153407	1260.04645786825	428.469508924822	627.989908121507	308.239638244554	586.201081179296	1124.04942977334	773.925511574458	705.174274461202	863.95343497684	1329.6285505472	148.210046740835	443.959083280061	828.516528386735	439.608526198539	1772.59928098055	303.07025837215	1280.4920465618	923.051139982737	841.7939940861	700.685481559295	1082.40972936438	606.825585669015	775.507112262349	999.961649696855	614.69419402632	778.907118762389	514.439464476366	378.838858652423	487.57675586715	684.192708289493	1005.46174191477	803.505195685661	1973.00081879721	1591.34090924303	801.95282003592	864.363839351705	422.312692293323	747.107790761672	858.813027568375	834.224619159201	369.026624628452	310.331212410227	422.732593652235	934.145626105127	996.421103746533	837.033017604179	485.050813726973	741.007166810981
ERN2	269.477567345511	25.3045022409459	126.577664858967	13.1532279642938	217.082177865187	59.5590419990644	53.0632314716214	38.513055490031	38.5161921505576	110.517750232011	28.034756497867	379.001498157094	56.3177181561579	126.191365327551	178.62298875489	198.098096190989	159.235561342363	48.7082004687789	278.443816177291	37.1149976334539	8.3810934057568	61.7124810871085	59.6483850902468	102.180080989506	71.3673483714026	153.007240452249	417.385587756167	86.3679035501255	290.324137089972	18.8383931343106	218.448812297683	442.717848992059	75.9441655452352	12.7068441552497	1.5241706278864	187.134073524957	89.6040184086327	20.6131665957797	43.1592772041755	48.0569448897783	50.084440983111	81.0785609396781	397.165813667299	243.425684930318	134.237961041748	24.4395249364461	1.91111267524194	544.149251505485	698.573211272386
RABGGTB	1498.62814294228	2252.61421578444	2153.16371395821	2485.62536519362	1561.58551391207	2486.87371611622	1869.55355714905	1646.28505088131	2413.21775812502	1689.79846705848	1555.90632623152	3068.24649889076	2010.75538872302	1621.30844127894	1884.21487185134	2352.24731122469	1938.24857588152	1724.91703718591	2038.31547251191	1631.65266250522	1425.88842737522	1914.6264586749	1695.22567365019	1680.23846998391	1656.72601233832	2128.41669173868	2306.44545084978	2275.92598097604	1939.74122577964	1796.07413202123	1346.93597240683	1635.59614776058	1760.31590203391	1422.16944005303	1711.63413879154	1500.4573234718	1616.82095479474	2190.7151194757	1984.55387526345	1579.58971661604	1857.90997006163	2252.10158044066	1703.81516246553	1532.95512874623	1616.65739872123	1577.42034210747	2245.15311029952	1590.56266996847	1591.20020216146
GIPC2	309.641409248233	1419.43187293472	361.80772127585	222.023560007035	568.189952072222	293.161091853077	652.720725961749	580.436187173933	313.578077743157	414.269961173409	380.466333123132	168.635660829453	198.579382244873	270.246446227899	439.556282616108	491.780952528324	233.833982368005	654.452010602474	457.868385656955	632.128576270522	572.930556372853	613.948905048292	607.616762679492	426.940425167602	658.180802556961	988.897513866032	486.142826623299	422.006636161922	283.196997853186	384.018555412322	465.659459476993	579.52433274913	603.533202948619	353.172438604523	707.455570149338	567.58941987403	376.88111633599	496.154102095425	233.852909576602	281.742595739491	910.405986849232	213.394234926018	637.137931522556	497.147632670866	424.11293295129	412.616516780105	326.045889875202	615.760260071559	621.41441312816
ASCL1	27.7200558383227	11.9901003190225	17.9015523448454	60.0501888600718	226.928347669989	1.49154209862983	63.5397550106373	274.594289542735	0.225506999245965	2.72509900304872	3.00405597639009	35.8093758963598	6.66861353616802	45.7947908183743	69.4271371317425	44.3780320124072	38.2086634903416	20.2975771189954	188.920613004579	0.168170629222011	3.46949351334542	1.29884080207342	10.9736090572107	8.73301424967363	261.218835830783	21.5736811967671	88.0527732568287	52.3911717689234	2.22925041396883	13.0851157495146	4.41981599345688	331.026924585032	2.21533620405039	3.18977319722727	1.53003137394541	6.25561840968801	3.80708590017174	20.5752674905868	118.731475302495	28.5293403273559	1.60298851712663	555.103316953996	38.5122519884293	18.7579163166348	43.160688680517	1.66505845834946	19.0872078193205	10.7611099911829	12.4385114392683
ACVRL1	4668.8923908923	9554.79196798526	3284.36373864559	16024.7480024385	7207.04308756139	7827.08646691257	9789.85826603112	12303.4214614129	6777.5656749022	7354.7655002525	9224.30068128045	5805.97949437296	8608.25426405784	6394.74434997629	10237.5178913299	10930.4596901258	3018.28259894166	17531.2200375146	13344.6992975166	10297.4046728581	12655.0225552212	15488.1593125379	13716.9851863432	6826.13922991187	7813.36480728718	7544.76294957008	7234.03562027917	6549.19116253787	2864.93633487715	8192.17851414093	12729.9986449859	6201.20847525859	12631.8350261355	12798.3599669825	10849.8911818646	9378.07507706768	7147.47246361786	9389.12705508182	13561.8123046754	4350.83895974469	4586.78398580862	5172.04881211855	2567.9401157658	7971.04335008609	10356.9116341526	5153.78210429921	8915.51248273143	1909.17902202844	11244.956703001
GALM	2426.99715413668	1950.8903429152	2527.05761925898	1932.12346104871	1623.97550528496	1780.52548704045	1492.22026709943	1589.70757940215	2550.67009477918	1315.0419671875	1918.35016836161	1522.06051406999	1450.29793117677	1893.74184607369	1755.18973081191	1353.26162260667	1550.64222125452	2416.90854075277	1768.94001154514	2236.83169987639	1422.58859798143	1415.34165703485	1684.17818049513	1761.81139439814	1019.13026041491	1466.8513420443	1356.82260585008	1669.26929562029	1941.62979136282	1482.60854168228	1763.92256782833	2162.01875251344	2031.88378487092	2130.59121743342	1399.55102842821	1927.95988548447	1184.0349219658	1306.56757991326	940.757160922241	1363.57019329516	2041.43914645015	991.56535691443	2231.93958546273	1591.66473884777	1477.51891300463	2164.25849230727	1466.57049259588	1910.30709133186	1408.56085823169
ZNF300	75.2095300090893	162.659787702867	149.094080436224	69.2702789168178	63.7920563714306	105.117093072679	129.772503874969	199.104665119083	70.9299443604075	135.453976802421	97.1191938315582	109.846638818628	99.2891163698511	118.370246789556	97.8960597371216	94.7460233688915	81.4992320706111	111.613974958946	68.0494362171908	110.756561146449	52.5729472286941	163.948830843719	145.26757322128	176.760070179463	257.613338904932	158.335152442503	132.717798338772	110.939101723884	115.236705245228	148.103357985577	101.474691832557	131.173308644321	60.4270560913447	89.8875760429834	127.124728468719	115.703620797048	94.5643661947079	116.848214888324	88.9896641246209	136.367085955609	132.201802168204	99.7016908814323	76.9872617980716	74.6013065645403	76.3478965079647	147.110096942262	94.4656192465669	228.167750437018	123.821911567174
ZSCAN1	33.4352532917425	26.4940467594122	22.510752237118	9.21085162131805	27.2153389186289	5.64330193980353	11.9724532603601	11.3394220682471	11.6296548565217	19.7099684558473	4.0052932903487	1.35998699756208	2.84991407496833	15.6409975506599	14.2253202259922	18.7867008207152	12.2354932533999	19.2779561331253	5.90887932747726	8.55287184191144	8.34605023616751	11.1407539674469	2.1286295542553	22.0237770368018	36.0372329142123	38.6746593352928	11.3308478548777	12.4067141340147	0.218516054833177	4.44924602186619	52.3151168788337	60.880290926404	4.17001201632387	1.07441275906797	8.57610227942458	22.7501266855437	12.4759996175814	2.62283065006438	3.00402472884488	3.78024853214908	3.08433557452992	6.38511888456024	6.49082731750143	35.5580567231236	3.51712626229697	7.72046373830647	3.65258924077827	13.1034259258474	88.9689443866622
CLDN8	350.652060058604	97.7458154355421	238.263271479116	5.31117372442271	574.323295781969	135.545016831364	124.527227084651	27.1988411070845	38.5198768466983	282.653088979939	25.0310733574381	86.905854706852	3.80618927136751	90.4764499932318	103.601714069943	237.370755698485	161.032048820661	73.0597163820399	7.8010266111722	38.7938745047536	10.0179371637749	43.2273714737224	119.398553780579	122.591254370618	107.738681469697	817.894429735219	86.3939861339859	101.771253697626	45.1981882982611	21.7139807491282	532.285710701363	565.610564992409	58.5241748994156	1.07268110717018	8.59863760798711	334.567370264309	394.105298835568	2.58675630682696	33.1255185714434	1.98035394318368	8.95514946171599	23.5302508948529	1027.33979047703	416.602762304805	63.1484537905445	3.17833087755047	0.181561421795763	482.461237445657	1020.59140971902
MPV17L	232.905967732834	162.778397046176	161.781768021001	194.548100912509	211.950045986443	131.41429913142	271.396801524495	169.738497081557	55.7125786647798	193.335259601542	148.181779722782	393.157970832731	518.479325623677	126.202860732574	215.518161104916	360.355369513305	171.432954102078	110.601412933904	75.6294981814638	154.394349242007	121.291201924266	150.45233794954	207.925925113701	165.06861246056	112.495067203406	258.986399399367	278.37605274558	120.245405710413	222.490371666621	76.3497566651371	160.039724371951	286.462864164144	130.245233319752	152.271764523034	234.42679853588	216.102992381252	171.664566748309	117.036195943842	154.942382873544	159.49899869839	204.181521247051	207.040402197496	334.529544569796	233.517171669952	139.271879237533	119.946730949702	378.779709363445	415.96638162293	357.559971546902
COX7A1	453.69153105828	2778.59894587108	579.814986959621	936.049597432017	509.754151868125	678.818326111666	529.69074759862	789.772079711629	632.640803569348	561.572934809408	881.079500538267	370.375684095543	457.325142605906	517.011464079364	723.115814716307	1136.42838275659	223.482943358347	1122.20872649424	970.185939972816	789.872738805046	1149.07926640883	3588.39423934724	988.834788886146	675.247725497643	580.827826380229	1391.57619851689	599.120911438676	471.347542993035	291.063694506835	560.912147926131	862.70602439134	562.04911912118	2304.75100267452	1195.8761539529	1204.55991056104	817.19575444014	762.410679475338	826.139900756746	651.078713577456	372.081633897937	1377.51252546161	496.635857603726	555.173246014017	640.459005020562	947.438707697526	467.275386279333	902.228874413077	482.678465399472	838.098969938389
ZNF382	124.138632356867	105.074213228703	123.602955653818	90.1339629016369	80.6763285632689	83.0214442083564	107.28425703747	109.765297492069	74.7305994369116	178.777720704759	202.247398962188	113.666885770723	125.073527466428	155.196507617101	95.0570474608184	97.3114435581186	124.633752247405	141.036875558661	103.725259169105	114.086032423197	62.3746217596889	88.8081195116185	109.842847225959	159.779070373507	181.842092270177	83.2739259014482	110.708172980977	132.437763380371	87.9915975769268	158.134660819059	102.892148317112	209.284081576549	114.584742070449	84.6008442364505	114.424893383013	136.948495999986	67.220984900537	101.181384129589	103.299029413612	85.1467236891731	104.336016788546	129.197375357802	50.0825250115945	87.4710267618368	101.127619757688	100.175113664885	70.4975852773487	109.384710955342	244.814772182137
B3GALT2	122.709640054433	215.965793905572	249.489128577985	198.460731817237	97.6004284247556	48.5111077644629	320.341265913214	287.371579927587	88.1655722458744	286.62474974533	665.814117995489	77.9749979998346	36.2662737327491	169.739627498363	90.8586081960195	185.259237305617	85.0168750289384	266.853331580309	165.915903824311	199.599953292921	136.005430947138	405.496946070105	250.7232649745	190.535695930857	360.56240662613	245.576346346011	238.154684829805	131.013211359101	144.595842161266	232.953483960597	75.8317890580296	278.157491738554	213.524953580931	204.076059113943	375.487144389336	138.584179573053	53.5591697770881	267.002746359868	323.960943748044	171.871678984887	318.597944338661	67.1041849300405	52.6557849134645	104.698568991938	183.929623825221	266.891980155965	89.4009584022772	85.6461808914427	206.749384916976
GBP4	3000.29602037621	8482.44693061322	4776.76946164338	9257.19191543106	6122.67455955125	1939.60616367929	8370.49442292508	16356.2260894195	5214.596718927	13115.5592091001	5315.51222765377	3436.13031865873	1826.47097858948	4605.96829339051	7022.11646725777	5158.67997261217	3975.2266075744	13583.1943864059	12041.0319941387	8179.58182483161	11653.1585934157	6176.58813051787	15778.0862795263	8030.02183393256	5207.39394159215	7631.96125374204	5558.61937363636	5956.32111596398	6379.19520078336	10701.3184886118	8606.67507259963	7955.58698800135	7161.23352054532	8521.31913231567	7354.74825419525	7281.2283641026	4605.40618507037	14959.4806866987	11997.3893971804	4058.65614761874	4641.10523393794	3446.02371469779	2323.07672579947	7410.87217435138	9722.48643785771	7953.44452892952	3972.5252749556	3956.17523072221	11063.4318679382
KLHDC9	361.467054211805	273.60406085165	321.443512028846	212.821709414273	357.476941904946	194.964154592115	83.5145720829712	92.818856422288	240.77858655246	223.568396082456	150.184251189526	218.365768370805	155.619232164086	163.044557795533	178.70230736666	321.056053423681	195.641943364262	205.976694663733	147.130172271813	159.431907844731	163.81319213867	165.244536903859	178.406272248089	207.537778423751	128.310514716766	539.224969876153	257.116222849449	163.329020190236	158.25119356983	92.1623965672071	305.593064072453	355.39597887356	232.925694976035	155.444641115138	114.500034226818	175.07909628489	190.316397366368	78.9530047314686	136.324330510781	141.832274616086	139.632379396561	161.972184757709	355.04331053829	400.967226086526	187.256869183945	100.251063365754	137.382326577776	456.377340496537	415.85855920741
PIGR	43973.88177654	19192.5039723607	29670.068549977	58249.4796528143	58922.2901554685	40122.2216734772	46420.3497627213	19182.7168416606	41789.8554590684	13790.3555902464	18061.1268732237	33215.1944875463	69889.6025144917	40777.9366982752	65146.5587435979	63431.1654678489	103689.418914426	31715.1053890348	69606.2177557252	31226.0130425327	37312.2573632038	14425.5921260524	34860.0872183957	32613.2735205512	17867.2458749875	31504.7999588438	49527.4107428552	61630.2793769757	19512.1268805542	35240.4407480434	39128.576391574	42311.0931248924	54259.6939185454	48722.4046482976	39220.9575262885	45371.6139797671	62493.6462193317	23983.5941973456	38995.1453995132	50951.9654621658	39314.8514248495	33338.1082276423	58964.287637974	31282.334612563	70018.6749033051	34064.5196665255	54634.9626206218	30447.2171035511	33934.163205131
FAM84A	858.019798465646	1393.02779598755	593.325461350521	356.480111857567	521.431529643794	257.241698715406	622.326954435254	749.024885151385	208.567665012406	569.434000767235	965.182244915307	307.805742945745	328.430106878557	454.477971229589	470.776403990476	478.957105946533	235.584996274051	533.711505882828	572.800575001775	895.359378778658	762.81258828864	260.202546735364	957.909238480171	622.476641969623	1716.28835876859	884.3457868511	861.614113585185	288.118252763764	353.457181003639	198.58405346847	428.575983590401	970.60622521049	632.759427825155	566.75694830202	447.756691635198	686.304954161953	580.831826087416	628.609252944113	974.985847271361	534.880590417461	371.695808245909	330.112771901517	484.651939521978	467.117760644937	402.644301262164	614.310317182614	754.682845869201	718.00585990347	1208.32317078272
ELF3	8741.5259491305	3681.54822976588	9403.78746443008	2891.75457569269	16832.2722689023	9509.43163679248	2031.16492036574	17185.6242730576	3680.3739188457	3133.71391662828	4457.46115811832	3178.21312527434	6375.98209647565	8296.29494421394	8237.14878439557	10703.3345700898	11892.2101378353	3173.8487720387	5342.70284996152	4591.35443448713	37910.2994574669	3990.79121485068	4227.37849605588	3971.00277504629	9314.93384135905	4175.05946810775	13576.9972050762	6766.32702941242	18498.7458833719	5320.61605371484	15395.1042549443	7275.57224986181	15265.3044536665	29467.6970753498	14446.7082112549	7103.26014269691	69372.8272483426	13967.8514723434	14384.897841825	8480.01895087638	5675.06068917057	3358.88408991801	10904.7082350413	10764.5789981753	3390.67937137494	4277.17009955824	5579.63786087776	7540.21022354774	12916.5336017072
F2RL1	701.768214685571	622.718333281289	758.939935859596	428.263082271397	781.398535808609	709.158885863034	565.394666638793	442.424733079287	701.243090040558	562.849121234389	907.111074772027	340.995732127144	678.844690332243	475.688495537601	487.772912899261	634.371447725981	510.616848876579	417.026765767398	493.699862123943	519.914012479349	558.266614046409	808.725252056985	462.295214982232	328.393640128666	321.360233906798	939.327445028526	385.234819468859	448.208171711455	515.304538355147	373.978481100926	574.203621260545	482.354631686417	586.177125913605	488.513014643989	564.923852510411	757.767062425229	1285.83380207537	366.171964175378	507.669362883601	467.60524739974	885.533259100033	383.00493395941	990.914377814302	593.134803660095	755.248764048415	496.034770091792	614.08259322112	817.834135350912	547.86041108773
PPP1R14D	4.74211793253728	10.398796053896	13.4945024524717	0.0699257253924506	6.56922854061531	9.72265332205021	9.31209159071483	7.94437185831411	5.95278564912257	10.5477781229673	45.0531107577908	2.63834413900521	4.76137216975916	5.61266766005199	2.96154008900663	2.51589746019042	7.07611103595055	5.0772199587092	2.14761278052687	10.1321173756416	3.4613195090596	8.66690222302762	8.80824682326844	11.9278510242529	1.75716546391681	2.78793641049549	3.72010571161393	6.28615919831482	6.08115065540387	5.8599500965312	11.4487266431744	3.26935270914956	0.206869133288633	10.5786516792015	7.14730094964319	109.700889061453	3.80243461749336	4.8214540835135	1.56434367018367	10.6888651400449	10.3263361063738	4.82015663329674	6.47490811396513	8.66431360964255	35.681952300108	6.18935237308124	3.63866481960496	13.073149482424	7.78185584931281
TK2	2119.15835046007	1999.76765055285	2186.85416514236	2925.58233076538	1889.23636406579	2300.31314089253	2744.70365537892	2088.68187624716	2117.21219713084	1819.99650809907	2901.55461717	3100.2104293015	3266.29358006548	2156.15199078872	2115.32247084175	3013.95325898157	2028.28562535999	2405.7503531172	2424.5075085323	2573.95159547415	2124.81271826424	2458.30553231758	2359.62915886518	1976.14477345218	1716.88536395393	1821.15198796593	1977.99585576495	2657.82948375411	2413.91877831156	1807.61005263709	2248.11863133946	2157.00726884352	2456.96642873688	3006.09022209021	2523.61112617099	2376.88413423021	1573.30954599024	2154.93621988029	2401.82315927997	1691.17727974731	2242.70414407961	2023.39440342034	2329.41774303568	2038.64981346917	3170.1123565059	1935.35427516234	2941.48161969196	1856.84337202605	2023.13929044809
ZNF701	326.39873834159	425.921231597744	367.104075235189	267.669051568066	231.493285120499	182.570905961277	418.36256069036	243.286147361282	317.248430184289	402.365322778569	356.436680203681	360.077937705013	249.188782363669	334.982697904005	297.768087144515	309.920315780601	245.86319804011	280.046921190502	254.457416172689	357.170849593724	190.039702046845	325.484874301389	373.861463172172	323.148693992471	329.144917602894	491.096637476894	287.423615520979	363.410038254901	273.323430600513	343.688870877786	197.200723361851	361.164487445886	285.393909055422	173.423253627442	307.894221636124	264.847979834774	139.364412162919	323.296945818525	345.583746018181	244.493255396542	320.20151430144	303.548930530294	311.548846974124	276.549000567387	255.17823664984	310.959769035069	283.090865409578	343.551556796066	316.435670530506
TMEM88	161.052677119689	922.670315288236	140.766268724025	318.597702447232	314.706686930463	384.35001700078	325.770590793384	917.537199966061	357.449111791994	248.612506572525	337.41357595182	106.072644391068	275.919727610819	259.077957643057	268.052834118961	505.455928885227	169.817969721881	724.460200968588	606.466990276477	368.998738753593	1102.77060435116	644.735649130014	428.402969123416	313.039994640851	443.074179732528	579.709082766776	291.949881602534	234.204456449364	218.818604717031	241.693237274357	546.997252552515	156.035953871101	892.233647735881	687.274855525541	447.689868244404	318.129586451874	696.400421142141	451.226398513927	474.634907076497	294.102921720372	722.452665989711	241.386381037939	375.664434409533	164.883961506474	382.692044414761	250.381606953953	307.160997638864	206.894636289437	448.174799076508
NR0B1	3.11763937576992	3.01091142385328	0	0.056306672700595	0.0553812675637928	0.0695749875165228	2.69345897565559	17.8375402734641	2.08227801324137	1.3895525904605	0.000238434620060568	0.0512801459604704	0	4.4603556743748	5.59342202235542	12.9943760383292	1.87920652167987	1.01842867117987	0.148505846212542	0.11741822897366	0.111194926260855	1.28937380281523	0.666088384086312	0.121082029386318	14.9357259425809	4.02662643226596	3.00757470720436	1.65820109761746	0.15824428080171	0.078959349044748	17.722641253691	14.368873770557	7.38208709173793	1.07198055781887	1.50671215132732	4.53651313269465	2.52526082083258	4.44572573893189	4.28994547433612	3.58290132924848	0.0840685132846164	4.63278660792281	1.34945120709256	0.0780599979107575	0.11422758534904	0.0919566084275094	0.123326598598831	1.23515315817073	3.65690295538688
CCDC8	1127.62584184973	513.337103860466	786.636774837732	566.636782068933	733.335215323323	483.919467381425	771.924839623371	336.080578585029	304.085599547155	1046.68519688324	934.14434208858	205.667413270154	345.61572884253	747.008119853763	524.650043962165	788.05871758378	533.149990399047	1134.38243505234	898.545840858577	690.925551056472	275.204579418683	689.185485302414	800.796476530385	1140.92348430157	639.320807219301	637.496784098281	593.824613450361	400.511250387709	560.222382211614	629.895028984302	1051.13688917366	1264.5441458123	376.754684520277	765.53696350949	795.082593802999	1174.60641000395	471.411578815663	280.961032689466	714.125787047042	340.200156201319	379.046090497152	899.579537079328	792.287948028268	958.37762195886	963.92179774769	711.367531597305	593.567581210199	1885.18722430469	1624.09523753794
IRX1	442.719218476095	137.691704594509	740.396698160276	210.245243839152	204.194188424045	222.633958578886	143.086739116928	159.570054284307	301.954706931784	447.033844141956	348.426835610793	320.50270904418	180.441711722146	420.938061329938	212.744411950579	172.432585283505	216.458075371992	337.880493301556	387.987841275057	429.159055253903	311.047530082992	146.773734674917	266.903921179938	233.094665166269	139.407747091506	453.524484754673	206.247593977762	300.311125091495	265.503482681277	132.422303884412	230.024219478948	233.275437438873	171.018455247374	225.229547565308	283.889580420568	228.342715841871	110.763826645633	170.902235729104	345.567156156649	366.499570596	220.388673355245	639.357924754921	406.36063737607	183.475568613561	311.417741242597	523.075171316725	449.232533212044	358.99292180008	277.584484956031
IRX2	5396.38156196022	1671.4717891949	4939.46419582062	3736.29222435544	2935.87314291191	2795.21565115837	2685.16692611366	1495.82000676633	1439.05002984402	3834.48120453944	2751.37082639675	3212.61189876775	2080.4467436237	2733.43085294714	4117.07909256965	2799.62113304872	3038.86996543751	4373.16520298016	4637.74584067584	3977.38243805606	4655.30135882197	1378.38915316764	3817.48290138707	3916.31975283307	1777.04425637082	2591.44720216017	2663.63644961476	2972.00417679679	2975.93832392134	2249.07276825657	3067.92758308356	2727.39730567183	1878.81500133801	2290.26728696604	2510.94895315215	3489.1889956364	2021.03489902509	2579.19928689946	3768.28918034328	2420.68261014283	2394.01203874278	3620.1690797606	3511.39943313585	3103.04083654921	3190.08891742751	4087.37881970454	4234.66608526108	2683.00956437875	3129.51100175058
S1PR1	3196.42346493711	13738.8947282824	2985.43823693658	7776.81111716644	8863.44870920124	9257.79331630885	11438.2086954112	10403.7126343639	6783.25556550177	4616.99407283989	5554.80539193712	1967.74519533181	11544.2016796861	4398.28504075797	6316.10967129955	8285.34929254302	2826.19019327917	9542.83932967357	10375.9066269755	7919.70873122209	14036.4567078714	10470.5310347398	10366.2541525826	6117.00438913456	5987.44415497328	8721.65170202614	5685.27681736007	5026.27461406265	3758.63248391953	7279.06350193656	9882.09013579525	4891.87715194822	16349.8347380704	9196.97626396541	10145.1876809776	7533.8336150655	13873.1737689172	14515.1958884672	7106.49662492893	5730.14993941013	8976.51041072305	2904.41188248768	3971.71612376299	5618.74580890644	6777.71543819386	7578.85629193841	7745.76889622462	1608.42802004684	6103.12336690288
KRT20	1.66858601593108	1.60310949759938	0	19.1196402752327	0.0598710472560509	42.5226571410226	0.0644172067638054	4.53590993066736	0.167971530116051	2.69632599190067	4.00505308396203	0.0553918967732492	0.942088282478901	1.14867985533755	4.29398948286755	0	1.90971134151167	0.00304014109467099	0.163541875518319	0.128515695582411	9.56554975859081	1.29584224269712	0.662570464297079	0.132621907037493	1.72988471065852	0.0678269262720197	0	1.67795384485523	0.174600177632968	0.0857639272462847	0.0839688039470516	10.0440802700399	0.172862894704405	0.0118285971404943	0.0809909253872454	0.101043302277062	0.0489716484327789	0.220578633403669	0.0850133536857323	0.144623993350275	0.0914064576785472	0.107286828152573	0.0563798273233891	4.33849428333159	1.82002700643345	10.3632604368689	1.89120652809884	4.76584246714121	3.60201210973556
MUC13	67.3877012972009	11.9904220846648	6.66042608656937	45.7341710756537	171.256781092956	29.1292920056506	8.05075850785874	14.7517384963133	15.5790219026174	7.99352202345352	1.00156940531215	158.03537571261	19.0813900135568	22.3665324531206	144.232027907043	47.7956425876774	79.4737764507573	9.13676252906183	35.980817512077	15.3101260651217	13.3039702905178	14.8698788143914	8.02432020571579	12.1341813277791	22.3248394888974	6.82148951719072	189.204876769454	10.9573271782681	4.19815732869046	3.00883963031499	18.7013310241861	125.486540851161	6.12407927357006	6.36288866694541	1.52981810676101	85.0895395789098	26.1848749205671	7.1360597206803	11.6144655265577	26.7712275007751	16.305736957319	1.71616680123141	5.21822666033133	148.577035000976	13.4651473783218	18.3622630556371	3.65030153324486	7.19428360450236	231.871326388144
HOXB2	119.654520961983	289.850965792855	205.252548398869	198.469079334715	175.575219301456	102.405959980194	143.067117413834	207.06883371275	95.8063559280515	302.406587289221	458.561112370459	146.899653023928	169.942267372376	291.418748424938	153.201710053645	375.722097596291	107.497610897877	361.213452655552	130.198972316222	233.105235714794	96.7665358993429	564.4457272949	234.480826203135	188.855619627195	189.950497652758	212.064886572665	227.522011493242	151.020424992192	169.934731194032	168.319893490412	95.819966350125	352.905991319351	279.393281048575	187.161867054373	180.823471136666	231.31593382633	78.428799078253	123.769586880424	243.770328871676	132.988140063301	214.463331512888	191.508810966359	170.55452095159	186.298662676251	260.025049879749	200.257978346136	176.77658766186	257.952829745034	241.936413257016
KCNE3	741.712795293079	1101.92487643292	1269.88482337954	809.454908655255	487.660489976168	558.583394691608	1145.28936133418	883.684620784465	1639.20096626708	829.807955496963	1249.53075144391	2771.82927867223	1121.86008433279	929.01851907791	541.691050347041	1663.25509478308	887.86524197938	1050.16994853417	1339.31641910546	897.195162553025	335.777067566081	1150.24878580811	681.289795250741	896.285796891293	3114.85355864203	1195.71892928401	1110.35839077667	1468.96254003723	745.616999181821	786.650754697986	372.910870373497	926.554118236211	1195.46283382429	641.835333256529	759.841232319891	797.447585153486	210.264212091155	671.411142346317	1343.5372377644	687.20392978968	1066.28172393097	1476.93853533168	884.620282488072	722.12062960029	1093.19558053232	981.337464898193	1492.08681793555	486.24889748322	549.890157906734
HORMAD2	3.12901420650495	7.23320790071076	2.96268854377191	3.92949759847629	2.64930780665311	2.82145191979849	1.40322457143362	2.28820749352978	5.61079868673527	0.0591625387813981	1.00155058009866	2.59999230523811	1.89951961039267	5.56632760938627	1.51713282237757	4.26870913891102	14.6029787902496	0.00289264382499321	2.06305518166166	3.41798639549609	15.4410741978084	6.11618047545948	0.665066799326713	0.123976101314729	4.72413673146382	6.61920869505003	2.22712440740658	0.0978905430582324	2.13927927567679	0.0806770229212943	1.52983104648536	0.784078099495852	2.12727181298564	8.42981134316784	4.24115159621474	5.99021637852885	1.30454162582863	0.203861577804489	0.0799790892107366	5.24000997541517	1.57847356148758	3.1778156930389	7.58236833201964	2.92543278253575	1.80095971998581	1.63592179855833	0.126288333416027	0.036183297916528	3.09035880806166
ANXA2R	79.7970051673714	201.027818424059	95.8525693303558	173.587784523923	61.1928550165027	89.9287510768785	96.7092112337669	113.160092069119	99.5050863992781	211.614797921695	139.170507738464	108.569284641311	68.7321583270758	260.10236714758	95.0623922682075	126.354780218045	71.1356276354206	153.212334397718	58.649159745593	110.75215228704	73.8172427210874	91.2745890924197	160.77256217884	129.276389286894	145.559661191345	162.351541223558	116.018226267343	133.985486928892	93.838010679793	117.95457799375	67.2405401978403	106.250605602703	178.394673794835	113.144643586425	96.100565678972	120.255938806157	56.0365015823627	74.3723168900908	94.7149215437239	85.1550106109994	121.93612006001	239.43861505611	110.286477413412	96.0590368896499	117.66005874163	107.751590152342	96.1729341322152	130.769490984049	140.12626363024
ZNF454	29.2297585940668	38.5202613708206	26.9106431925247	48.3129113059515	64.9615886194113	15.3259053740786	79.3310722689741	27.18609200826	19.3725601391806	67.0057626133542	48.0589192721211	21.7834521095104	14.3072362370656	23.4793815843243	51.0396784125356	33.2715054166608	29.5775562520221	45.6604127815994	34.0650563154791	50.312085661792	21.4575685891314	56.6963192627136	48.6603908853062	59.4533979554831	89.9111777452664	46.9859475979688	54.6176917914308	46.226023436309	39.1499036398804	44.6088257097373	47.1518181366981	69.7797561602073	27.3905707421284	34.9028357450202	69.1104282280201	63.8335869771971	36.1052764155368	18.3255342749895	38.7728549077149	9.10613417495583	30.9383468781254	31.2407524575488	46.1677076572715	37.310999863642	41.4767037259351	36.4799765596444	36.1314861481189	103.295593068378	101.067675054575
NQO1	1278.00730231182	2294.01746168447	1135.70818912825	2331.58721784276	1547.28241509428	962.242372925703	1770.25692750605	1162.03546594831	8309.86167926496	732.545066452047	1173.43786033275	4367.97936699243	2176.88878471034	1688.30129018211	2293.89357346165	1920.20512171874	1019.47868031735	1317.02657474965	2301.97692724336	1143.76237774778	1321.13573990193	2937.81946964173	995.405473882905	682.14295098967	699.550037329387	4212.32127458609	6246.8912472682	1552.27838007742	556.45685373087	930.49167228397	1102.72275547021	1746.02698944897	2961.2857992267	1272.02486827817	1227.29245254388	1270.70811502811	1131.80934069801	1326.80261788452	2142.26172005326	901.509602778864	2059.08952588223	2434.16602585816	1380.76990043686	1855.25389737354	1646.46193341673	490.057393043666	1152.76817993498	1361.14444442539	1921.35767136916
FES	1143.16547705525	1301.65991509147	952.904393968452	2020.88152643559	1223.54256907127	1844.10027755214	1167.85686253805	2016.24677680103	1927.92675177422	1186.17989534228	2076.54388286362	1805.49781443985	3694.0559841398	1401.33926307435	1009.53288660297	1921.07022853154	995.234117288699	1887.2601969912	1682.29131558266	1428.74943340839	1001.9557648487	1982.40811750685	1667.95895720851	1159.9195849694	1822.79577974287	1276.30022781105	1395.50904637786	1079.57319549656	1654.83914017329	1376.20498652872	1419.74696294942	1232.91075759494	1748.60383230701	2761.82558659499	1897.99068548912	1377.1885839763	1774.74065326543	1649.85375915549	1565.86884540227	1519.349181334	1292.50971744475	2242.7055417203	896.193138038969	1338.11789652344	1643.10939905733	1450.00514188844	1802.6635471032	683.582511183939	1074.7373340652
WBP2NL	93.1744200743875	39.9880333637048	48.6932971250248	48.3093471887744	32.5603280756838	30.4901511084698	48.9931701284085	46.3951538614568	51.5755421147972	53.9006435964749	29.0358368461475	47.2531056919949	16.2172518502556	36.8641877153491	48.2123818890635	26.433155689406	57.0487951757536	45.6602537477803	39.6611464816918	38.6515965835981	52.3656208597573	27.1766671138991	53.841003450201	45.9480757557793	58.487210589029	26.9200778116037	57.6636472384754	64.5813738124941	27.5368278594614	48.8972713057689	44.3039026145101	51.4791220383685	23.5330151258361	44.413064919644	55.0520812547357	32.0537250814461	27.4170712139644	31.6635314128908	48.7596802358166	46.0738124698448	36.7840907255829	20.390412629588	33.3818765002406	30.1738275639564	34.8890511220813	41.002085001977	36.1260198925501	35.6913497916958	44.0534321720487
GKN2	5212.47980767474	7715.83068064817	4154.29665332063	1822.52878949195	3030.76909344125	5204.50722312536	2095.99336030104	1182.40958076181	1683.5846455624	1535.98616859999	1910.34060151331	2207.75055420455	2773.62024248522	1664.86696473993	2197.57134300769	2213.04675233736	2272.30462848739	1236.87001602233	1531.76385519875	3638.66188128099	3475.17064951947	4429.55656449482	1664.22496467642	1340.23383323306	913.162360405827	8203.2656865389	803.874986990241	914.859852927466	2082.30264313326	1248.2889923017	1027.05197892551	2502.39605240397	4465.29965564307	3284.18051856253	2006.8127735917	1642.01109814944	1322.10229133785	3036.94806896357	2208.29041853673	1252.11478359331	5326.66433772256	3269.98315569159	3760.07796882954	3234.80881626109	2502.7656039974	1481.92730450943	4541.58438884405	1283.89355027752	1672.50539594708
ACTRT3	90.4884576371199	124.251697798511	140.861247615309	75.7841046085826	70.28095621183	160.299765249844	74.2170521102664	127.854994257554	150.856183541093	75.0229213910624	107.131361815801	57.5347168213589	95.4711442685053	90.4627960255949	87.9715688169397	121.235791581734	193.590511330559	111.61327411116	118.719816598726	94.002607568382	209.275425096243	87.5722398943547	74.4185199675717	98.7225751775452	101.334934336749	84.608761539733	88.6976660674541	90.938950298313	111.302435865944	73.4345086250312	91.4761001235802	87.9789387019127	85.5600275075015	125.82745010892	141.196463261836	129.340991417832	201.389854684357	81.0496010679713	171.98007664168	150.433204867924	180.530391971756	93.4673780223799	219.095929783793	73.1597457138951	87.8970782459279	95.6235299357879	114.960612466787	85.623241692545	87.0380788697394
IFNLR1	755.405970273654	393.55281402992	765.668080771331	556.185502629712	793.117345065594	935.824856306351	770.585377943288	762.602040497026	76.7301065972895	361.705763850281	667.818237938284	1406.96307097704	1098.95848215179	807.293385878808	551.568542476128	781.234820434673	519.291509619352	603.722170573874	373.225350457932	543.404284289253	769.362292515812	616.449798991075	547.838244019662	377.705000330679	590.267978333039	371.823630987618	613.555493075553	588.305471744727	605.047059865766	431.493411882652	612.773696859958	464.081472106199	743.310452486006	1055.23955867804	802.120485272611	514.419930445477	1243.58810620417	594.976488501395	810.14767600863	375.591118432229	531.739306618516	754.862969512684	694.861920600615	520.11179537492	409.269207565657	462.695749661925	1073.52950802786	404.218055664175	481.694035917906
ZSCAN23	44.4097312690431	28.181682094334	53.2376004598584	39.1723734667143	54.5486135531626	9.7998395134862	41.0446723200758	54.2841562960875	15.5490545353058	82.6374549495047	21.0260569967917	17.9512225855807	4.75915444735736	8.97070072757244	29.8336363386579	26.4408589664586	15.7848826888192	22.3258089071787	20.9366813334421	23.6220209757523	24.6845673776407	5.007019758374	44.2557057840404	55.9644926992925	74.0697855787541	28.2384315764457	37.151324526766	56.8492637354175	35.2000250587295	50.2705093130745	35.7371029988518	47.3406037494597	8.06752145143968	12.7061730792531	32.5270608983259	38.062967388324	41.0413387211725	40.4142331699041	38.7292056633707	42.4815910155114	11.896015870341	17.2741044663168	26.9727198667577	35.8453718172402	20.0410419479492	81.5712576144101	27.5663446823936	64.1259278310665	57.3220931533703
C19orf67	1.61975847523065	0.0763284777983975	3.00180352170658	0.0504710148834719	14.9217333564679	0.0621552519462489	1.38495664545623	1.15895998413413	0.133429419455291	7.63439464647754	0.000216854624182083	3.79381514708337	0.944487264159226	0.0200767541709312	1.49187565781082	3.42761999468084	0.110728900559299	3.04364817438688	0.130131121729887	1.776942495392	0.0983168034650883	0.0390771258197222	1.42497446204732	1.80227902385699	1.67469195978047	1.40561732107069	0.699178191898139	1.62817326794029	2.06254475409582	4.22699789818497	1.50374603293512	4.18711254467746	0.1370590026859	0.0100118621638843	0.0665861157663301	0.082398942401247	1.29168524940944	0.171799513656426	2.87196504061853	3.48414879653063	0.0748310708506981	1.64634870601587	1.3363543451232	20.0539611400972	0.100923530473485	0.0816922155011754	1.81783034857781	7.00029875883521	5.46320683323187
ALOX15P2	1.64616732877408	0.084720837754058	0	0.0556530777528559	0.05473986042423	1.4689749695759	0.058840423038049	0.0246997728103222	25.6435399910212	0.0572887243671412	1.00153904581206	0.0506921772290159	0	0.0219662065842297	0.0746462036773454	0	0.123973629541594	49.6056362864457	38.4803921763304	0.115855856989489	0.109734334072397	2.5000562490042	0	0.119458773855904	0.101220228231298	1.4205607254069	0.693650035405838	0.0945093721083206	0.155963603922754	0.0779926326262224	32.3380165059232	0	0.154464504492963	0.0109256906709976	0.0737248174241429	0.0915993964767523	0.0448772106797883	0.195284221288444	0.0773220509753967	0.12995660425217	0.0830272769091684	14.6937375457506	0.0515855896291713	0.0771062513358338	0.112717652952805	0.0907975275501245	0.121665692088543	0.0350999409714667	0
LRRIQ4	7.69317334772951	16.0371284696932	7.47440554507461	6.5643690772955	5.25651522175716	8.30362509531846	4.04872336083761	9.04881087566039	4.03426863018505	5.31751438599587	3.00401595996545	8.9343086008177	5.72123932916694	3.38026814462429	20.9123748938046	9.39848153052592	11.9667314646028	5.07613332249507	2.13254853333017	3.52451769946331	9.78163782428531	4.9775969428827	8.85186144829237	11.7716159609538	10.9946331682711	12.0066370102231	3.73132815361288	6.2340295012732	11.5453813743798	5.82134274670871	0.0923211369009747	14.1765101965507	7.8142548274238	7.40584704762823	15.3535685856932	13.5336766630536	3.7911192950254	2.58160203485799	1.56031940229475	0.161233778863194	4.50803941742497	6.30053093689826	12.7469236415036	4.39405010656502	3.4793420981791	7.61656693647695	5.27692268204918	9.50069809015252	13.8093260699986
PRR19	19.9885897179989	23.6928742232296	13.4245459081141	22.219961142381	13.0759938254378	29.0090630254915	17.2705171586687	9.09062120431702	21.1176197988852	18.4597316609956	57.0689986309742	20.4634864995573	31.5126666375058	57.9729252412162	10.0434000196512	14.4816679619959	19.1425736852243	19.2805679202316	15.2582286873272	11.9149289190182	11.6276526264779	44.2854466121184	8.03034951244752	8.71148328898711	25.3307294704019	32.1650366281081	20.4487529933948	15.5115069708021	19.6440632380221	14.4784243776513	14.3797462216782	11.578142686706	11.890005495154	30.658340530501	28.2284458636523	18.3437824622387	22.4066156691986	13.7596934677774	22.9739631807118	14.3405438962104	39.5145268449167	24.9207185404617	40.9300485007888	17.268861710856	24.8671616016252	18.283567616822	40.9275920222449	32.0725760416105	12.4737468727154
ALG1L	20.0484113176104	35.5227854551064	26.9292168362443	5.32140566711698	84.2874644808976	23.5788846436526	13.3377723853188	18.1377232063684	36.3419013304293	23.7338109727669	29.0357420393356	23.0420939055344	10.4881227997268	21.2421731551299	43.9207301945215	23.8770910017143	22.6540691349921	73.0471382543091	7.82110963948322	25.2778503208037	34.4188571557656	21.0126808164409	13.193304358627	40.7971953955667	26.9946520913385	88.2904034748249	72.9442986264879	35.4461000692556	17.8132616024617	31.6813321429885	38.5669134598903	29.867700974677	17.7150901114147	17.9903572733527	8.60668405883755	48.6191873834505	34.8381327625763	7.13506395608008	21.6069964099619	7.33296416975813	16.285650872823	29.6447318414369	89.5016139276591	88.4641055996639	8.49364594524777	12.2920389069758	1.92714080559074	84.2587722210588	41.4779135837828
RASSF10	295.525875927867	118.418476850004	269.777907664217	51.0130167319354	209.309860466452	48.5081773189526	102.02580625074	48.695478815536	36.6082980255069	184.100355812969	173.212250744781	85.6246835923538	39.130707364716	362.819955636285	112.089395677564	178.442324770069	226.60481126168	252.64613655064	250.359623949146	268.108052246723	41.1348100284515	29.6664347389969	220.508582061861	256.620392861301	77.6972181763034	241.497894960276	85.6395067929345	112.523678412139	47.1446122787936	46.1590524659276	249.855493120988	247.452928878413	41.0667397679788	58.1732939272076	69.3208982736878	328.424401213441	295.905264797974	16.1148542351762	124.827183709282	94.0412308212724	30.9992824912069	189.874564403779	221.753967459897	256.335286146925	165.672865474	157.778760566438	77.3864604730899	349.381875547615	457.594319266006
SYCP2	84.343133881204	107.97864241972	65.1254557074806	135.728920278055	127.392281805877	80.2353509827001	127.077863943212	260.115002448503	46.115393413259	131.463086617177	39.0482096980037	102.161564853434	49.636025485146	50.2781163508634	83.7027421608479	65.7121509439652	84.8899122942727	102.480876048792	86.7606876162013	107.328926557295	67.2454792112143	44.449583372951	98.0559638267762	135.947746297876	184.877956625225	55.1085055710933	129.719563371617	69.4008488190472	64.6018691016537	133.676683153089	137.051056823432	123.721317980153	71.9808123243172	60.2833391043632	76.3276052760482	74.6529690448417	90.8131005343307	147.886802321019	101.827250555197	93.9130467803825	52.9942357331837	54.6156899900025	47.5126935979395	143.182656760626	41.6022155488426	109.204381620099	72.1698293628911	84.4251467085588	227.581625516662
TMEM63A	3539.49804567296	1425.96246782068	3321.88697326331	3223.27064876101	3060.6942276574	3601.10646799452	2991.01016448077	3057.20323584372	1920.51989281488	3509.70727850552	3639.45868169049	5412.5617699222	4867.45562475374	2666.43905409093	2862.47453502187	3051.49642011385	3452.44138189696	3189.06502413209	2564.00405047276	3313.45469216065	2080.68458906581	2459.56828248104	3129.46058284233	3334.82130679497	3202.57524818756	1672.22303915023	3244.6222621916	3683.38208355973	3001.32718080832	3249.84847066751	3035.09116997193	3404.9058880191	2623.9659490755	3385.69154468505	3332.80722338542	2911.01615511674	3267.16533108386	2453.54940854094	3682.27613928495	3203.26432342085	2512.97567169544	3710.45105482841	2872.99891683004	3015.66948349053	2858.87673805772	3417.08527456138	3310.32372427656	3137.10001908572	3217.15008310254
ZNF471	451.961082317261	312.136607627581	281.656697052112	302.910958481758	413.452033844262	264.101380280355	357.502522582577	561.165341862828	139.760901640108	466.782426342425	301.369359552215	205.642953991837	149.886400703532	150.774334283267	371.459895101442	261.239290446223	285.645295748106	430.213246272036	275.17716763183	373.948856249669	306.182308893681	140.615003139651	422.53765026949	537.209996421798	561.548306816074	246.9945761988	401.223019112837	381.895340629568	222.670784165824	434.237923294816	428.452061088625	499.017962056357	101.224134662311	265.409007718997	388.354927658291	334.809107208287	370.623765500551	430.880940143272	348.465887077566	343.568955151047	286.459014353842	214.91239861515	150.077551150719	355.306960995246	228.713549074885	417.063458620778	274.542789395119	372.080453109307	577.978117025746
ZNF502	358.51919064141	477.606361148562	263.685758531553	249.389804886495	179.498332129567	305.523103535685	323.067045682158	203.688686313997	261.878076820896	209.144717526737	335.410899885718	210.736974184226	149.887469485475	218.873285394193	348.75158967373	355.190533960104	292.508805568572	277.002447663384	412.421167830056	338.710523578571	190.025976296613	366.140395743584	315.595805695897	323.11481107673	468.204341621714	456.1993621446	234.321754247835	277.227167955523	255.751570598513	194.221467472312	207.182765956643	335.428036247243	171.013653357487	192.453376381784	213.320256982283	311.959820608098	162.984860935541	202.268590891349	218.033737226272	377.096325705748	343.658410738357	267.760172986216	248.746957292378	305.163536463622	240.264070034295	241.227971254175	252.224694371037	361.366617957968	285.46828398525
ZNF418	153.19812836974	65.2072738929908	77.1076371290435	185.321030556742	89.77186925971	74.7407544244305	120.513333428217	82.6247367891627	49.9556857337628	142.017624517966	140.17172894865	165.963865224403	82.1008170535906	141.806925777774	182.813982306096	88.7672038148322	50.4065939389585	201.912641041551	107.493554486053	155.903904281415	55.8409814121285	50.6171247216561	140.841023205007	156.406611394823	246.556846156708	65.8489551906436	171.440307015286	124.765862429579	78.274516338364	148.09891482736	129.99117327409	216.756039378563	70.1041389838499	78.2583862706001	114.431751734525	143.033359241283	46.0920866641557	123.540909292841	90.419419866388	85.1549057785867	83.8141678952262	93.4848478616418	82.1097449923745	108.932514520677	84.6102086705221	106.237667572586	118.41210586308	105.823898921915	201.659659421929
HCAR1	148.488539719812	32.689682050142	146.153938615484	9.2373399917867	116.996243432361	51.2458622710757	76.8402264339302	18.1471941300457	25.1375905106507	224.621820446456	59.0726448169092	91.9531252287421	20.9900012374877	44.6962353850911	56.807435077686	93.0561303112794	52.1003123660475	51.7511805047636	26.6604218247328	28.7237903629907	11.6676915455626	32.1273512334094	71.4822631952339	66.4564552009501	55.5189388039053	123.4264464507	80.3648326637717	47.8807900007926	60.6999031952911	7.32877384314963	119.935653254343	200.195384449036	52.6340275429918	3.18904368326052	11.4329982636207	117.130826417396	60.9931394865776	9.37863427010628	10.1787609668955	14.4212176611157	26.5886772092079	32.8585303826399	671.879909896933	85.9986133169041	97.7463576874925	18.372292073338	44.7936319780597	828.719990677699	230.256679705804
ZNF257	55.1684373007384	95.9286489769266	77.9738704329494	19.6744858575201	46.8357382401892	30.5018087924254	52.9727452721941	72.3908965850235	21.2844778258929	31.6307098856135	36.044391484967	90.553324889157	44.8693248645773	43.5617223155011	91.9890095287513	54.6409477104885	74.2751326296136	18.2683358632795	15.3517384848189	81.9779547883016	26.3581267036546	78.8459504371942	33.865164346259	76.3761877490364	36.5012075219853	65.7251580651543	44.7206609991326	30.9220350993134	70.1144080929753	87.5669271957224	24.3982767515927	46.4780714265896	15.8233459429845	37.0183248741995	76.1718469344591	48.7338465916719	8.78627225831614	49.4688662595873	48.7862417532297	19.7094925717571	68.9662736875143	26.603997014705	33.3918103098579	43.0344363272165	54.671049571715	27.4321224389312	25.9173264639304	36.885621388791	35.595661433863
ZNF677	493.432991366432	748.331005726936	391.030400193801	537.876971599909	483.704502166147	337.386871952001	800.965368871575	724.113214812447	313.582403031985	526.014664954893	448.549679385038	323.112760710957	328.432380590756	213.304468691858	460.818029478674	602.790148550191	266.702004938462	714.316012676599	335.517198644551	732.67687672259	330.806562340698	581.905372810176	727.102906940047	669.962544599987	685.071726678767	314.110362299956	535.450719698435	512.819668078492	287.101103562084	585.257998160419	482.795750042976	573.709464487765	361.163591505928	523.400428348222	718.754761451674	424.626863365081	430.350160430327	646.371260343837	658.134958275791	389.697212847196	574.258356947872	297.413080898942	300.05922117504	366.833446996753	415.841022712013	793.111571179446	427.187170481122	507.607165508676	565.225278297398
SULT1C4	334.14893934607	464.482673590538	226.929967277403	516.993554530836	436.908582960915	398.191971658383	969.051544315733	913.037347915786	223.827345931714	416.90035251358	487.597467749915	134.16326227048	234.861671788309	308.20776645133	731.491882645317	376.501433933804	116.191038189179	713.301250567267	559.512897828525	493.048549831845	558.211057467328	525.205912709302	771.36117986645	498.321115185108	1249.55943610776	269.833933728112	489.17619799579	435.86099317994	226.641552799257	634.124597549205	769.748360442133	611.078766326796	555.066972301677	759.179011509615	562.064021984605	531.090827918774	554.689124267883	1036.37558376404	453.169587311067	281.744061873337	389.282459942482	81.1195959371451	162.905643748329	395.473973982307	445.63504987745	480.837342013635	341.475883061136	190.257552622544	636.638748293742
ZNF334	352.388578042328	193.859308854515	341.638020359507	335.50387634837	241.878739670228	172.889402236114	361.436847625191	330.383228856428	200.811854305452	423.366207146423	154.189218932627	309.009404352535	158.481086266642	185.380314733736	389.827846648945	167.310240005649	416.930236885351	296.280278411671	310.848476012309	167.849877419401	145.86090213833	107.330078832104	217.483430068778	382.54788996464	483.996342902241	242.948935451152	478.652914017758	351.064757410784	343.409816021369	327.854728506235	329.922991719852	303.870632547878	194.268009883898	150.161495121779	245.777301190352	246.579561758832	160.497180420095	188.816862919463	335.525343167844	460.181571871201	170.479769724805	319.06649546182	248.744517485462	316.610525624853	92.9648423586881	279.10836087384	156.267274619656	407.707931923095	355.334822635988
ZNF69	335.504259375246	186.451229183939	382.888799017731	227.189264590112	249.658936416948	185.310539918614	289.958201004176	160.696380099139	126.359694189012	331.345424823942	273.334888382839	345.994971303963	148.93395966209	146.302478846725	286.382479496586	212.577849620959	245.792312437327	258.73804957922	228.038560360998	236.497419541463	152.38703449683	127.046999358569	247.005960992273	353.611555671406	332.219893369054	273.775197079492	294.282546385317	267.956512375681	263.477436661858	222.938628866026	311.336348321088	337.936752299869	118.650243406381	149.102743716015	204.831774623857	222.227439466777	126.922383093399	188.770206224312	179.324010876124	255.027427166196	229.163661445135	253.727351472032	265.385161456836	282.224490619314	203.828244211616	273.013245020097	248.751186236055	388.675142841862	352.227197692917
ZNF43	657.34408130764	559.136005141408	638.299281600572	391.714332319484	404.425877322664	522.589401917815	904.244843596464	547.638561975363	409.091383154129	788.961960119158	624.765454065231	556.742927113422	425.820934753634	633.112372501188	609.654644720941	460.17691633359	512.338343849233	640.248468539422	512.51612314162	667.386470095723	461.726045067032	424.145643534413	799.35810237709	688.719407513555	678.798916316294	640.145285024689	652.25889659707	605.205617506865	558.192683502037	514.853668498445	557.064715061848	638.466942045359	384.471307236875	299.250772854308	540.918984543393	664.977267030503	385.596312176138	518.662862990671	544.933792612043	561.390363908898	564.015005930597	569.693347428047	851.205883212041	608.881888724758	579.764890397533	735.561975355028	468.363536117677	843.977810116829	699.075670785869
TUSC1	714.08459990225	1078.17799763769	765.650852027946	678.893482123061	778.839515344391	764.486677847862	577.336479175422	647.211693595371	632.599247399124	551.042896897159	809.992377233344	320.577906599277	1057.89675425687	456.715066841666	459.451998424656	980.180895452557	652.517908354374	834.047771118833	896.685859962286	687.585224575497	1392.7989108201	1161.29625772931	727.777224174551	726.207664605011	696.272735038676	858.885527091102	531.62052823661	432.845052173901	634.348530080427	461.697210874861	664.199724815925	600.251197605694	803.498609623695	1349.18136049811	980.039147059033	728.932627211607	1057.10063783047	536.715067023455	704.099110210405	641.113149142743	631.602296881463	709.780112866765	743.586528997911	702.025179306456	803.347349613357	714.409491157476	1087.32151874593	482.672942688984	729.985590176487
ITPRIPL1	90.4971249797992	143.452645837663	67.3632538258788	100.565591673017	83.2736221081527	66.4522896631912	88.7694082467438	96.194318836123	110.915055633865	226.042862144007	164.201003332536	95.8090158138322	119.343941200177	192.023460165502	82.3152628159233	77.6641110741375	78.0350398756028	106.540612785523	83.0673903119996	57.2027632703144	64.0079967956454	119.601353395901	159.304265621158	102.127723085168	50.805887762768	128.841281741584	100.839742381253	104.778938428012	140.478638422763	172.483575731728	98.6133026924665	181.863808588443	135.846659338947	108.915030663929	67.8893720105357	164.273104116955	89.5891601505982	107.880359785205	77.5274302784455	69.2486016765004	120.460246780911	84.1567909278092	146.134801585814	146.104975904099	91.2122308982121	150.11712394905	60.2266888908703	198.464535605689	224.300451307882
SPDYC	4.37705106035181	0.0675691451799657	0	0.0449869871889722	0.0442677681432126	0.0552288428442858	1.36781861811299	1.15288172733917	1.95917488568556	1.35796841984884	1.0014493280544	0.041072612528899	1.90722591889832	2.23288542809816	0.0598095810321719	3.45170504913746	0.0971544464954103	7.08691517549133	0.113621088483315	1.73434539235318	0.0865382615271418	1.2673874019813	0.680439369718371	0.0938023365637848	1.63946247276343	3.91500179367062	0	1.59613060964451	0.120546169448203	0.0623948085021111	1.47970395198036	4.2222254317853	1.98698665210217	1.06732714203095	1.46266422177506	1.57737621796657	2.47666824059836	2.25751385226472	0.0618773853510302	3.38631746732729	1.52225734240942	3.03481892533944	0.0417788862351116	2.82063276708609	4.66239166651096	0.0722158548689378	0.0954424965806067	0.0286508126921253	2.0938521615224
LINC01460	0.0998627185157226	1.5974409283926	2.9543600061909	1.3840923470779	2.65721047974671	14.7565200029897	0.0626444063938798	4.52972526553707	3.90435891714105	1.39586714533199	4.00500252352852	3.85634747008476	16.2948407599244	1.14774046430296	0.0796703039836555	0.813216150778655	5.17173321687434	1.01863885625424	9.02739689678184	1.83553318961402	0.117765494675348	9.73510586026621	0.66368630000633	0.128395897873267	1.72238480763625	1.4292903187155	7.66068912593752	1.67123126686227	5.77358035809603	1.54728794478863	1.53539872040045	0.783015558964261	2.14443567971117	3.18071696550303	0.0786754953214417	4.57963025381562	1.30720809160533	4.53545787653779	1.54231469804202	6.92216358969225	3.01356314135762	0.1040395729005	6.36565418817547	1.54071523779881	1.81108844840199	0.0971547739382994	3.51816797978186	5.9226896181754	0.913746880938896
PGGT1BP2	0.0307305178091311	1.3737981462019	0.757458167014202	0.0194041888355777	3.5456920842329	1.30587974962255	0.0204131568930395	0.00905868029188014	0.045784310447239	0.0199231911301567	9.03576507627624e-05	0.0178139322107991	0	0.00809370718752819	1.33110043013284	0	1.53653863818102	0.00107196543411028	1.6272989585492	0.0369645002459064	1.4781238923514	0.0152868792227978	0	0.0379255035717888	0.0329646730978766	0.0213758862310326	0.767138944385666	0.0310768055120338	0.0471811626169182	0.0262762618706112	0.025797809156023	0.840229454479069	0.0468172664902976	1.05027783365061	0.0249983869249561	1.40271886228709	0.0159182588150776	1.82070429228909	0.0260765259113753	1.56089112378991	0.0277635578937667	0.0318197105179035	0.0181021335730928	1.34156466290818	0.0361199846242818	0.0300174192425579	0.0385096968681425	0.0126507058679959	0.503538816246648
ZNF880	341.760946462273	677.259099060036	182.729520081798	434.732883179636	364.087156150474	348.407466396769	530.898796758919	267.051373744842	292.513938229093	387.945215641818	500.613212639251	380.530449986431	357.080962610863	314.897868729341	292.13330223422	355.16719734802	154.242683492225	448.477968563103	337.322306138458	370.645715372062	399.451303474773	622.530861041858	309.659552753917	465.935501472584	376.635164212942	610.532922696999	407.273565245097	343.462474788772	501.438892942331	181.311492134089	477.02223679875	505.643780767475	570.408025939395	383.828893689803	646.672416339388	220.776464213957	272.416792131664	489.251593191022	384.322683605992	207.379875670875	637.280052146921	317.594035786156	291.067407802092	339.58470967316	381.00791180407	247.337976894487	391.111501930866	369.716759253309	368.380128573102
ZNF192P1	38.2603241436293	35.4798554268373	29.9536437247011	32.6406537347662	14.3836480109059	19.4343839612759	25.1988767549489	27.1681139497912	11.7325019494568	39.4157600411282	24.0296200484699	29.3860126168736	13.3540827961733	24.5813441436908	45.27772753264	17.0407025869158	31.1762191660161	24.3538461656156	28.3301068871832	43.4751746714165	8.38650053220979	22.2317608014099	40.5907106423637	60.8551182127802	36.3619590511882	32.2143185375331	40.9894407023485	33.8722832174541	19.7115606506929	30.2201163910372	30.0170189455581	39.87254780504	15.7657469247546	9.53426260821218	28.2781895433713	22.9108050727246	14.9887845182033	38.0574379732489	27.2870971983002	42.3735355365215	8.95954327527215	37.3150734552351	20.5675902885678	21.5683138252752	21.65153081069	24.3409535339405	32.5973585515117	41.5780946152861	45.2386933532854
ZNF492	6.2360989619425	20.4556513016488	16.5597469852945	9.16291933646494	5.27142853276783	12.4117568014059	10.5963611241387	6.81243301645519	4.06358230221979	10.524999741176	14.0169695369552	2.63610389444151	5.71863240698603	8.94320460192867	16.8797205206041	5.08725954927033	3.66276845542233	7.10506656762932	7.66394673043552	6.82837388479504	8.26147553619015	6.21148446561579	22.2921125135336	13.5117612732997	20.2715240791294	8.09559282839754	12.1517201716162	7.77553825938102	4.15336177391335	5.84623736115852	4.39642285287511	4.93943746579306	7.89103474756529	4.24480331167253	5.73914585938869	9.17191566637445	2.56015813069041	4.79405041699419	4.41461536370737	7.20917204806355	14.5966627570475	6.33552092970516	15.3181888091962	11.4484656362074	17.9716278903158	7.65875259522902	1.92642395103294	11.8776597804578	14.7962983290535
HOXB-AS1	27.6887973313728	42.9093213858107	27.668718750635	49.5931846142188	41.6212319017814	24.9706228278836	27.8700081840664	40.7402716169964	21.2558023651854	43.403347623293	46.0564166449891	44.6936790747108	14.3076156669694	26.8229622427247	32.6717256218445	49.5282032987521	19.2380503431232	43.6305730141769	26.5626242513409	45.277871849399	32.8345424610671	68.9658373882824	53.1176748052209	77.9142583062305	60.0165851445493	29.5871513257983	56.9194523503013	33.9519870327577	21.7099016454359	37.430758079245	51.3858860486162	44.0005996550142	29.2868306016158	37.0138007381322	48.0024856761407	25.983170261878	38.5750248360453	53.7419519539548	24.4779598982187	54.8010794088108	45.5295902608392	20.3824972580897	16.7491605162183	42.9923485500185	31.577560627553	25.8975314522094	32.6970153844353	64.1452542669832	44.6044432896874
WASIR2	3.07015697092629	2.96938287581854	0.685924165957426	1.36695384112781	2.62056420670094	1.45623971860236	1.38859743824229	3.38915181350935	2.03511762092069	2.64998884209728	3.00369576741075	0.047170335497388	0	15.3734969149461	2.8515176569125	5.17077949292634	3.4345306721534	0.00264009078042737	0.134060528175728	0.106621821728632	0.101091110575997	10.7887559098097	2.94489969920018	1.81202867321162	4.62188598258462	3.98388285495405	6.19026596743144	0.0872877064754827	0.142592365414433	0.0722347157266212	0.0707683207267682	9.31548416641701	0.141256060722718	2.1220234810127	4.17462876795473	0.084641586234512	0.0418015260173206	2.37077401122208	4.23288313074597	0.119320266925881	0.0768319217655367	1.6535597896941	5.04587274254685	1.51386255866892	0.103787866294417	0.0839119787504423	0.111860832418244	1.22897246278444	8.30512402265925
LINC01354	61.2433296094019	54.7183338257523	29.1604236341607	34.0008032155051	37.752758993323	42.8949622105745	63.5164804531581	47.5291019061595	28.8726256400029	59.1541868535292	72.0880515729281	24.3341907098734	13.3522112138957	27.9427916142898	59.5167753454215	66.6190183219652	12.3506899038076	64.936073890081	24.7216704216742	66.9697732362579	26.3510813528573	23.4873921419296	55.310105017429	69.5941072942086	64.7989899520054	57.6895974774249	38.6449863543217	24.7798724156915	19.7929835735578	58.9299835050839	48.5822822787287	118.033904727658	44.7204359535892	83.5116839700748	46.6314593648192	50.2323596228916	46.0347682475549	58.2928391126506	15.9089908480799	17.9409258632829	54.335732380629	14.1854178039976	18.0337432543899	61.5624458073091	25.015971966179	65.1487327870205	31.0269778219109	36.8820050093124	79.921356312091
HOXB-AS3	58.3651872547209	388.270890708893	90.6154821406498	97.9463874530932	71.5764720469008	60.9221825030114	83.4699158181403	108.628473711368	86.1318378507465	90.779445154965	134.164299115916	38.393167519961	28.6283345741828	79.3001549246664	69.5636562269435	224.629533857135	48.6671855538795	125.817165056769	101.811513827375	119.068173490613	111.346392116807	411.384624420675	130.527264888199	69.8798695869591	79.2245825860534	138.201143380767	90.9791041498577	70.9533983122735	78.2396463508832	76.3006556780083	82.9142440193361	94.6283838535965	164.764971154861	119.483459671049	101.71845196886	82.2631997133523	89.5813317874081	83.2663479962537	76.0847474259786	53.3351890599452	173.185545625737	54.6264315943656	66.7304809370879	84.5966231032139	112.661426569937	80.4793533833653	84.1655780767558	51.1694432959386	115.444690069507
ZNF879	142.54931085259	211.439126783336	164.066000226248	152.761074411986	149.544558349723	96.8531246637527	154.929002459142	116.562571147919	143.389813225557	153.871886376986	145.177962447153	163.446601525937	102.151391897083	112.797183603188	153.141733797618	138.301122589153	164.418245995729	175.535290274652	165.791997887161	127.534468166139	104.894283575275	151.655314822346	177.716614239451	148.00246997959	140.881126251999	166.413698816547	197.977203167941	140.183914547622	146.432477468779	168.247692461662	120.043476408669	168.541945226189	118.539660517226	97.2906717571904	190.619294647883	150.681367289456	87.1186074959078	125.878010226393	130.542880548772	122.299243918559	145.438578321451	129.256611334692	129.520177995687	144.7307994959	165.644282597038	171.3842703728	183.494034064715	96.3308651998106	152.169157374078
LINC00676	0.00903025682589197	0.00833920693737493	0	0.00581639099204825	0.0057322102512717	0.00698864489080399	0.00610769912720078	0.00276815796817478	0.0131273788308734	0.00596636412143361	2.81026993962444e-05	0.00535516731031374	0	0.00247787199203613	1.24323553270563	0	0.0113356061626229	0.000332741322532276	0.0128751582563463	0.0107495504521743	0.0102966506976601	0.00461689016984827	0	0.0110116632005053	0.00965027352002572	0.00638471164070292	2.61547337382954	0.0091266454475284	0.0134984435382105	0.0077807742315007	0.00764547571666627	0	0.0134019173196049	0.00126605734111242	0.00741893241663106	0.00889555058279335	0.00480197123581141	0.0158826133018378	0.00772431825465601	0.0117573794430666	1.26908411119533	0.00933307413842347	0.00543894569227361	0.00770611883162362	0.0105185770306917	0.00883143081503045	0.0111706301233253	0.00383955142543137	0
BARX1-AS1	0.0195193166870825	0.0179889002608019	0	0.0124521453241108	1.21353364990796	0.0150149364906272	2.36946172224699	0.00587064680851483	0.0287103106012486	0.0127790467619562	5.90817478853811e-05	0.0114485986673208	0	0.0052502166322367	0.0161329217598552	0	0.0246665390041219	0.000700226109170657	0.0281388485949664	0.0233520232206797	0.0223389629623325	0.00984790940364438	0	0.0239394377244874	0.0208973754865853	0.0136924426516682	1.65789096745518	0.019733245148978	0.0295523553916001	0.0167564731116499	0.0164584586820298	5.4500173044726	0.0293331614876881	0.00267228813769031	0.0159599742798136	0.0192205343825074	0.010248531903128	0.0349993104278825	0.016632093064543	0.0256150698831959	0.0176813127376715	0.0201917806866966	0.0116306844717644	0.0165920057433147	0.022835069577902	0.0190783927041343	0.0242960900924006	1.13887532071672	0
AC147651.4	18.5642622418545	87.3065833539044	83.882892071744	173.497436639703	48.1869107931001	63.666753125224	38.4930946779867	67.9113146776506	116.486516746565	55.3042823164142	67.0824108212117	288.230026124653	195.755396712689	87.1044024424292	51.1448454439667	229.794057112962	38.2890585920393	41.6051178685247	94.2344725475272	18.6704155965264	187.910379613927	218.042389505693	70.7448959328827	17.2387954845263	39.7277668713255	52.4231317305195	92.5163706755204	66.3172465224791	107.304723908015	90.6226482013037	50.0995097017701	30.6657806738208	245.596280199547	145.901965314582	36.8415748297438	36.6777731240685	123.096318116138	109.937942978857	46.0034542741677	37.4159969376738	63.2483628022377	63.9240639691386	18.0421333587814	48.822089106581	38.2904648696742	38.070952521856	44.7924633893919	19.0828052445204	38.6957953167988
TUSC8	1.615297899634	0.0750210597231449	0	0.0496573776038198	5.0863490019902	4.07055523883333	0.0524571623373247	3.38215546059263	3.70596125519419	2.63786422844889	3.0036367107139	2.56351523733996	0	0.0197773515246815	2.83449755266578	0.819842236397656	1.82740007955263	1.01781823345224	0.127636688665252	0.101777979738316	0.0965498725566915	0.0384647485238507	2.95824112136886	4.87234575916083	4.58300116820843	9.00640757299992	0	0.083478033777769	0.135650971920101	0.06918378440753	4.19087125055909	13.6528375141174	0.134396540955192	0.00986661677131462	1.48237632125987	1.60372692629479	8.45455596457358	0.168244030209022	0.0686009036781534	0.11376138430485	1.54533378378292	1.64162710516255	6.24189129062319	9.49855330732661	0.0990997528710252	0.0802760266131495	0.106725391959329	0.0314905157044865	4.33037613927272
LINC00857	44.4654062900394	64.9884005043546	53.9550587753045	19.6696529800901	40.3366574560056	49.7643945451008	35.7968862768309	15.8808881957872	17.4681383137735	44.7265041892906	78.095230449998	37.0667673234682	60.1567225114915	20.131671899885	21.3806625488513	47.8105454532366	34.7270196157597	24.3554451506882	22.8380535846035	36.9827718599187	39.3577893113251	81.2737232961164	42.7488337361877	29.0581686612694	20.7317063723601	46.9797080104763	43.2145479994949	21.7049190827556	35.2712951543941	15.9522373375638	27.2347300383649	36.507610480678	10.0099149262296	39.1291373503896	52.2379381379492	41.1337499454273	39.8238869162748	29.4391991972969	33.0560631406672	53.0888386890954	67.4554284690749	40.5218908277927	98.5327259645152	35.8789812207951	49.6879189811071	48.5391566520275	32.7160905336659	100.915031668187	28.7628858738614
AQP1	39921.1885610033	100101.594198514	61263.3905230972	73296.5488669338	36384.7875981369	76333.5955085645	56257.8879339949	59370.8191315534	59659.094389597	42230.8273691819	74975.8521092485	31751.9324871865	84130.077036757	46034.860922639	63265.3264783437	69710.8989238687	20963.8897604655	71122.312299136	61003.2009290569	63317.0462261515	106280.723992917	114596.530488389	79849.80926288	43068.2735709849	46520.6265419147	58189.0477077397	28302.1727457433	39029.7650261317	25313.5917594828	42029.131822625	51910.0626510715	43534.8812600978	95530.265466913	85543.0809983853	72996.3881879625	64270.7428915346	47223.8257614225	60073.8800225637	45658.5435773544	33990.6211990823	85589.560920987	49499.7235092643	110841.645441868	46738.6500008129	80370.7359046366	44650.9003633065	46913.4492738886	37184.9993706782	52800.6453043252
NUDT16P1	358.602702828168	535.362706422698	403.799517839339	421.681348912473	296.498919709228	311.098004450024	504.427646396955	188.99005387705	538.71165318685	324.848098050925	295.362066987114	454.561066641156	476.435059888404	314.897429548342	423.916006897208	610.506925805475	387.692277701283	357.160528020984	329.791134203068	365.616126694662	307.849369690073	388.362899198205	313.348555684348	323.209606529729	234.318620360363	630.64953376562	286.647288770025	400.397945469459	363.054845743786	263.242979064867	255.753294010746	394.364653480837	601.408783857247	389.115060985908	285.342648502714	321.151570723254	291.066448278222	227.013089321296	299.763031559307	409.067927182298	365.74539772053	417.134118389877	489.707065565303	352.469695625241	357.83482026407	398.914934053252	502.488972875994	344.757984704455	272.812365156943
PES1P1	0.00191289975783181	0.00176894187753096	0	0.00124017031785036	0.00122243623004938	0.00148651221562151	0.00130149335009688	0.000594090889878716	0.00275915471012171	0.00127174991474264	6.06849941188307e-06	0.0011429322544128	0	0.000532130671967543	0.00159310831486206	0	0.0023905458499532	7.18021006441572e-05	0.00270740066227424	0.00226949059418368	0.00217576948955184	0.000986905476446538	0	0.00232366294914058	0.00204174910124589	0.00135974134617735	0	0.00193295000919131	0.00283521710783027	0.00165233841525703	0.00162405031883092	0	0.00281543961235985	0.000272624636268518	0.00157665213502741	0.00188486696899973	0.00102606452819081	0.00332179800720387	0.00164053641905947	0.00247751538646463	0.00173989718747883	0.00197586640669353	0.00116060834823938	0.00163673133007547	0.00222171268489982	0.00187151855412468	0.00235649345161354	0.000822110151316209	0
PMPCAP1	0.0140864965691832	0.0129957689193767	0	0.00903116275020797	1.19695076037311	0.0108699360468512	1.21107957765109	0.00427853115894798	0.0205931617152632	0.00926607109166191	4.32517469513283e-05	0.00830935601143357	0	0.00382815651072861	0.0116700757560698	0	0.0177394046734815	0.000512354712877278	0.0201906973580153	0.0168087366818088	0.0160904681503595	0.00715594330823567	0.789110896268867	0.0172248071775559	0.0150668015400586	1.22161041387657	0	0.0142387914838661	0.0211857047526075	0.0121158308142343	0.0119028368481449	0.868886207606056	0.0210315143603369	1.04070166178879	0.0115463760198232	0.0138737242979995	0.00744486604214227	0.0250051551651606	0.0120269453686983	0.0184100340088966	0.0127762887434581	0.014565080552548	0.00844039738471654	0.0119982947255664	1.39062221848302	0.0137724719407347	0.0174772807947816	1.12817684046834	0
ECSCR	274.436275265052	1861.71715917299	366.285077142499	754.582153370771	332.936527712716	461.800048369811	695.138394416432	1019.41880399874	451.142925637963	431.390689856493	756.927345199551	408.66706589293	431.54784452555	445.54709679966	630.945174110537	697.550522571089	244.238036625246	1071.47371766958	966.281566949266	724.427786859395	775.917418627172	1357.25885872745	687.963715246873	442.306677203641	699.409396204797	1168.78235597382	566.521638787843	499.028116953789	277.389361117496	565.19391520077	687.026919168142	436.678916629793	1429.81276626005	785.624276597023	723.067924144088	836.904973993145	395.553143249252	814.770251815953	681.143258865197	366.744918173324	1072.03162987481	621.07258506375	594.888600856825	461.393749455891	760.266865391109	459.66720847932	490.686384620141	330.523844643969	650.734250925986
HOXC-AS3	0.0225650647495189	1.33786712456105	0	0.0143550716916474	0.0141426395725944	0.0173272406679258	0.0150912344562736	0.00674956572060001	0.033305103856636	0.0147338664270056	6.77601399038108e-05	0.0131928196980599	1.93861189170138	0.00603468390878223	0.0186256282274222	0	0.0285713719198671	1.01187526973504	1.56463594763258	0.0270353863288599	0.0258526076639335	0.0113408803034866	0	0.0277215951053351	0.0241709711805627	0.0157927640025861	0.785380259986766	0.0228142592268981	0.034292433358432	2.50452409056897	0.0190039001189613	0	0.0340353674905547	0.00306823685669952	0.0184247018541403	0.02221709310873	0.0118041667403736	0.0406921628240715	0.0192056998569606	0.0296805783477657	0.0204256692057506	0.0233485142090211	0.0134036338680734	1.30893825113203	0.026431721985863	0.0220515768249397	0.0281383678908146	0.00940229134817805	0.535781230925887
AF186192.1	16.8879487540664	11.9229675568414	11.1860263196872	15.6947281616718	22.0764633600569	9.76672632226824	25.0968797744345	12.469176808627	4.10328347784609	17.1124253314276	22.0268754390919	11.5465185653712	8.5812376843395	6.73328887813627	19.839235840371	23.0707273823234	17.3420833661806	25.3635519245712	22.516819284699	20.1024425386528	24.4509347496136	7.46176317747985	15.4588637465822	28.7002125920759	9.63207640905702	17.4617776593411	9.0405829307195	13.9346268535559	15.7014949400008	21.53779427501	17.1625262670203	15.7593613818624	6.09789935863122	31.6978032959593	18.3671097379907	9.25790619827485	16.1876307426138	4.86608286798267	11.5568096487604	17.7374048384237	26.3316501239096	18.6834878146578	9.04449021687273	4.43258165805455	19.8614281394553	16.7180770796487	25.5864374551703	8.37075240339103	17.8279261298987
ZNF578	22.9653272340778	25.1001894206575	6.66632545957929	19.5979328161497	18.2281547934327	12.5217026401315	30.3746433985381	20.370320342716	21.033103727012	15.8240818634196	18.0221880904867	16.6330814171044	18.1368333432843	6.73473724171813	17.0598199182644	11.9207941450467	7.13712077911703	18.2650299500865	18.8991546159831	20.1477701110565	13.2201474227959	12.3780434125412	23.6107171936282	22.0992000433356	31.4875729547113	14.8176064408167	16.6565506506394	29.147391890184	2.24115534668798	13.0292794505263	11.5240450376217	29.9286516313771	0.219787896667798	13.7564045742201	22.5849093228365	21.3078190316766	32.2635205130101	35.4362824394018	10.1471091609044	29.9284129451139	22.0253197477721	4.84390588067946	11.6022033217092	18.6560041195997	21.5340566648666	27.2225819976055	17.2293522682523	19.0320838028475	22.5805399140448
AC023824.1	0.0243277166648866	1.3457767316605	0	0.0154514655502046	0.015222160043595	0.018661673499273	0.016246246853569	14.8443340885185	0.0359789642074763	0.0158603944712862	7.27196991323897e-05	0.0141971274118159	0	0.00648455229365333	0.0200651841911228	0	0.0308382834331425	0.000862233437941146	0.035251143588636	0.0291720350161605	0.0278895557113648	0.0121996333685011	0	0.0299163296954292	0.0260670892413255	0.0170038464448746	0	0.0245975556217325	0.0370521965705527	0.0208487946981079	0.0204742110905258	0	0.0367727311145998	0.00329491278988167	0.0198479452120452	0.0239509581136789	0.0126991958139986	0.0440170087792215	0.0206924415470997	0.032042107312518	0.0220120899865739	0.0251761527147719	0.0144246025081049	0.0206420542720036	0.0285174192021547	0.0237717657400353	0.0303684678073448	0.0101102457904267	0
ANKRD26P1	0.0406772001330187	1.41511716483586	2.38412434309918	0.0254525940564596	0.0250650726507848	0.0309084812360058	0.026798024077934	4.35602915730039	0.0613136547861328	0.026144402162203	0.000116632135796435	3.56885348704127	0	0.0105179854571665	0.0333117612763435	0	0.0521185643148264	0.00138483004720619	1.70191675671402	0.0491685202477825	0.0469081345636431	0.0199844991098844	0.724969845264639	0.0504844238413113	0.0437113557367077	0.0280837835064155	0	0.0411468235558274	0.0632510339270612	0.0346582995282341	1.37547333649175	0.826713700906051	0.0627459634266858	0.00531464816552801	1.36274979761619	0.0400221618904886	2.36958232829849	0.0759699805544244	0.0343893553100305	0.0542591859603801	0.0366635216198017	0.0421551461172738	0.0237195004952984	0.034302712510025	1.54666533947716	3.99275425744423	1.58820688748948	4.50185118838173	0
ZNF728	3.1887701755321	11.6627133369316	5.97463821113478	5.25959757212444	5.23818423168318	1.49048880849125	18.2323496097654	7.91213194184427	2.15164886528867	2.71010335683163	8.00972702545534	6.39780380142651	3.809725820946	5.59480785611408	4.3275609904364	7.69119670200981	3.61674233977581	8.11610771285696	5.73490530837103	16.262254720427	3.41580884637723	2.5266394474572	4.37794267209065	8.43637004966523	1.74335409415671	4.09129966899638	4.50988755329478	1.68996934844952	0.18739749044758	7.18740251236349	0.0890093396142744	7.47774574259081	0.185488947217393	1.07398485756039	11.1678418885565	9.0549417335044	1.31342374916095	0.238228491826312	9.94406965095335	1.97875829304522	4.48524890366787	0.114093461273108	5.16441349246384	2.97045851070709	9.80609696795115	9.02676860736601	8.50453457675744	16.494357531864	7.90415110926231
AC005498.3	44.4018850163358	61.9594379796495	38.9539957254587	36.5686330283183	35.1259549529314	13.9381182744639	30.4944940217784	27.1772645639391	21.2323583724866	52.5406376193281	28.0345406011237	40.8566630334892	2.85013832082155	39.0823254477828	60.8298011365268	45.2630265398471	14.0613848626958	63.9178929690422	37.7061111116745	30.2723562127711	50.6452453890785	35.766471607653	40.5584858933316	27.3266022621042	39.5614215399841	38.9235427470172	30.3061282936909	27.8054427051863	25.547520530572	28.825178922299	15.8328412734861	32.3624643204795	15.7927647320926	35.9537578662043	26.9031340746548	39.5673309089933	16.2365802495207	49.2152067119377	45.8485692432152	26.6958637002368	26.5193475146087	31.194967965115	33.3580420004858	24.4413839027185	24.9729162204949	52.9837885157645	29.2614013236309	29.7446645159567	52.0439015665482
HIST1H3E	7.74599748553785	10.3770984155492	4.42691896450352	10.4576911596781	25.7719072468645	9.70671251265357	13.2127528441243	24.7974210049404	11.4659218427168	14.4190985636185	12.0146839724923	6.4417809876354	3.80620459105293	5.61042540901217	4.36553783721749	5.08587674591866	7.05707540499554	15.2170722614176	7.67805959975505	6.83770729539529	5.06948356416264	12.3186824643935	8.07278031962935	15.1785022497094	6.44927796361767	25.2444648125872	8.30984372981072	4.75897280512105	7.94943537061787	10.0928816544307	2.98284708881574	18.3264455005007	9.77576332287823	4.24520523797383	4.34760356697251	4.70051436020874	6.27041746569423	4.80386586879222	7.24687967497986	1.99919203506895	1.60874525218144	6.34247252124439	9.00458624035014	17.0693047672517	8.37001379307891	9.1530015162402	13.6473100406261	13.0613431406761	14.7762161888711
C17orf98	0.0488530937571852	0.0447636326586554	0.72488453855422	0.0303414280390263	1.29090605570236	0.0369446781751183	0.0319665947372834	0.0139483401864989	1.78093596872569	0.0311768113667626	0.000137259716789517	2.44918822624278	0.952671549798671	0.0124444631552411	0.0398642598662669	2.63086081029761	1.64819080961027	3.03519847656382	3.24709662299998	1.60687486185171	0.0565051480056347	2.38205878788516	0	0.0609166174915193	0.0525738373560445	0.0335216485801533	0	1.49752954479922	0.0767786166877051	1.41219042661597	0.040718857123792	1.68865142014578	0.0761477501168039	1.05865389945855	1.39003123375147	0.048051188570959	2.3987211015328	0.0927539557001286	0.0411755060915089	0.0655881826690211	2.72527111573655	2.84348126230552	1.27434845473192	1.40759189196357	0.0578673138775468	0.0476702931952481	1.636458833615	0.0195841752054693	1.04396780400261
PRICKLE4	24.5247349636284	4.59049582489055	17.9424054891997	31.2889926993907	6.59501792678837	23.5150996751295	10.680141547203	21.5082260138236	9.80903287879128	22.3744705660688	19.0234658894175	11.5636381009764	19.0896537475087	16.7691584675855	22.7071253465756	8.49437183257283	22.5404787223908	35.5093765689236	30.0453147263197	16.8844046407062	21.3340401084758	8.69867038140858	22.1039652677674	67.2519269856681	51.8256899726354	14.8331454164765	20.45344255291	17.0298350235954	19.6273742744662	14.4734632593776	20.0430636982365	35.7440325582264	6.11598834515456	17.9839078861146	26.8173504875319	24.357265432429	26.1125725828703	15.9459876921812	25.8051284339363	10.8308292131533	10.4093078539898	26.4442529454941	7.77775079327693	21.5238541121903	24.8510156854969	13.7665624534622	17.2693292859473	29.6991664169275	17.770292283594
[truncated: 545 more columns]
