# Supplementary material for: Exploration of methylation-driven genes for monitoring and prognosis of patients with lung adenocarcinoma
Source: Cancer Cell Int. 2018 Nov 26;18:194. doi: 10.1186/s12935-018-0691-z (PMC6258452; doi:10.1186/s12935-018-0691-z)
Supplement: Supplementary file 4 — Additional file 4. Pathway analysis of methylation-driven genes associated with LUAD (P < 0.05). [file 12935_2018_691_MOESM4_ESM.txt]

p-value	pathway	members_input_overlap
9.25E-05	Generic Transcription Pathway	ZNF677; ZNF334; ZNF43; ZNF382; ZNF454; NR0B1; ZNF418; ZNF257; ZNF300; RABGGTB; ZNF582; ZNF492; HIST1H3E; ZNF471; ZNF701
0.000306181	Benzene metabolism	GSTM1; NQO1
0.000317544	RNA Polymerase II Transcription	ZNF677; ZNF334; ZNF43; ZNF382; ZNF454; NR0B1; ZNF418; ZNF257; ZNF300; RABGGTB; ZNF582; ZNF492; HIST1H3E; ZNF471; ZNF701
0.000968404	Gene expression (Transcription)	ZNF677; ZNF334; ZNF43; ZNF382; ZNF454; ZNF701; ZNF418; ZNF257; ZNF300; RABGGTB; ZNF582; ZNF492; HIST1H3E; ZNF471; NR0B1
0.001559597	Platinum Pathway, Pharmacokinetics/Pharmacodynamics	GSTM1; NQO1
0.001710701	Phase II - Conjugation of compounds	GSTM1; SULT4A1; GSTM5; SULT1C4
0.002687447	Sulfation Biotransformation Reaction	SULT4A1; SULT1C4
0.003014494	Estrogen metabolism	GSTM1; NQO1
0.004039393	NRF2 pathway	GSTM1; SLC6A11; GSTM5; NQO1
0.005342835	glutathione-mediated detoxification	GSTM1; GSTM5
0.005651146	Drug metabolism - other enzymes - Homo sapiens (human)	GSTM1; TK2; GSTM5
0.005790401	Cytosolic sulfonation of small molecules	SULT4A1; SULT1C4
0.008737789	Metapathway biotransformation Phase I and II	GSTM1; SULT4A1; GSTM5; SULT1C4
0.013061757	Glutathione conjugation	GSTM1; GSTM5
0.014407954	Metabolism of polyamines	SLC6A11; NQO1
0.014666443	Nuclear Receptors Meta-Pathway	GSTM1; SLC6A11; GSTM5; SRPX2; NQO1
0.019843725	Biological oxidations	GSTM1; SULT4A1; GSTM5; SULT1C4
0.025376051	Glutathione metabolism - Homo sapiens (human)	GSTM1; GSTM5
0.025814835	Fluid shear stress and atherosclerosis - Homo sapiens (human)	GSTM1; GSTM5; NQO1
0.035725657	IL4-mediated signaling events	PIGR; FES
0.035725657	RAB geranylgeranylation	RABGGTB; RAB34
0.039830422	Drug metabolism - cytochrome P450 - Homo sapiens (human)	GSTM1; GSTM5
0.041714455	Hepatocellular carcinoma - Homo sapiens (human)	GSTM1; GSTM5; NQO1
0.041946996	Bile secretion - Homo sapiens (human)	CFTR; AQP1
0.044105131	Metabolism of xenobiotics by cytochrome P450 - Homo sapiens (human)	GSTM1; GSTM5
0.047418275	Meiosis	SYCP2; HIST1H3E
