# Supplementary material for: Exploration of methylation-driven genes for monitoring and prognosis of patients with lung adenocarcinoma
Source: Cancer Cell Int. 2018 Nov 26;18:194. doi: 10.1186/s12935-018-0691-z (PMC6258452; doi:10.1186/s12935-018-0691-z)
Supplement: Supplementary file 5 — Additional file 5. All relevant methylated sites of the five methylation-driven genes obtained from the TCGA database. (1–16) methylated sites of the gene CCDC181; (17–33) methylated sites of the gene ELF3; (34–47) methylated sites of the gene KLHDC9; (48) methylated site of the gene PLAU; (49–57) methylated sites of the gene S1PR1. [file 12935_2018_691_MOESM5_ESM.txt]

sort	sites	TCGA-44-5643-11A-01D-1626-05	TCGA-44-6144-11A-01D-1756-05	TCGA-44-5645-11A-01D-1626-05	TCGA-50-6591-11A-01D-1756-05	TCGA-50-5939-11A-01D-1626-05	TCGA-50-5933-11A-01D-1756-05	TCGA-44-6778-11A-01D-1856-05	TCGA-49-6745-11A-01D-1856-05	TCGA-50-5936-11A-01D-1626-05	TCGA-50-5932-11A-01D-1756-05	TCGA-05-5420-11A-01D-1626-05	TCGA-50-6593-11A-01D-1756-05	TCGA-44-2668-11A-01D-1551-05	TCGA-50-6592-11A-01D-1756-05	TCGA-73-4676-11A-01D-1756-05	TCGA-50-5931-11A-01D-1756-05	TCGA-50-5930-11A-01D-1756-05	TCGA-38-4631-11A-01D-1756-05	TCGA-49-4488-11A-01D-1756-05	TCGA-44-2665-11A-01D-1551-05	TCGA-44-6145-11A-01D-1756-05	TCGA-73-4658-11A-01D-1756-05	TCGA-44-2656-11A-01D-1551-05	TCGA-44-2655-11A-01D-1551-05	TCGA-44-2662-11A-01D-1551-05	TCGA-50-5935-11A-01D-1756-05	TCGA-44-6147-11A-01D-1756-05	TCGA-38-4632-11A-01D-1756-05	TCGA-44-6146-11A-01D-1756-05	TCGA-44-6148-11A-01D-1756-05	TCGA-44-2659-11A-01D-1551-05	TCGA-50-6594-11A-01D-1756-05	TCGA-55-7816-01A-11D-2168-05	TCGA-91-8496-01A-11D-2398-05	TCGA-44-6147-01B-06D-A276-05	TCGA-67-4679-01B-01D-1756-05	TCGA-55-8505-01A-11D-2398-05	TCGA-78-7158-01A-11D-2037-05	TCGA-NJ-A4YP-01A-11D-A25R-05	TCGA-55-8204-01A-11D-2239-05	TCGA-L9-A444-01A-21D-A24I-05	TCGA-MP-A4TK-01A-11D-A24U-05	TCGA-86-7954-01A-11D-2185-05	TCGA-67-6216-01A-11D-1756-05	TCGA-05-4410-01A-21D-1856-05	TCGA-97-8175-01A-11D-2285-05	TCGA-55-A48X-01A-11D-A24I-05	TCGA-MP-A4SV-01A-11D-A24U-05
1	cg08047907	0.081144824	0.088153328	0.073860157	0.105074422	0.076305831	0.106950499	0.150619514	0.106279966	0.084094167	0.103320444	0.092871243	0.103803148	0.071847102	0.14156884	0.132527986	0.097512075	0.112130535	0.083527367	0.15460368	0.150123475	0.090676039	0.131377096	0.101361365	0.115591659	0.100814606	0.132157577	0.110768301	0.111448422	0.120673125	0.116274577	0.108811845	0.116413608	0.151720254	0.573765126	0.401902683	0.421790479	0.171075052	0.450857219	0.567789227	0.429404524	0.55809754	0.409577097	0.439948948	0.611171485	0.44759141	0.362689609	0.541423936	0.57309184
2	cg00100121	0.036360618	0.038297145	0.060123784	0.049921997	0.031085154	0.030646992	0.028481466	0.039683604	0.033794657	0.04320432	0.044249311	0.058997535	0.024886878	0.081859856	0.042563909	0.035279591	0.030897317	0.030934343	0.053095053	0.019669743	0.009250148	0.034260321	0.028303588	0.053518469	0.042583595	0.041934743	0.049993152	0.029121726	0.029195011	0.030001714	0.03521987	0.02195734	0.065244225	0.100900901	0.349837978	0.185134205	0.130907039	0.729273003	0.564349959	0.422752168	0.502340511	0.109100178	0.121273439	0.300323294	0.394938044	0.271381742	0.536027264	0.419327872
3	cg12460071	0.848430647	0.802758374	0.855581574	0.870194992	0.834001582	0.831338515	0.869418708	0.822630444	0.828295781	0.780049362	0.824170866	0.864516635	0.906313772	0.785408868	0.825291076	0.834024633	0.845612736	0.801227433	0.824364942	0.869981725	0.865868932	0.872903445	0.883542743	0.88971793	0.854094813	0.869956909	0.866677969	0.90966189	0.84048712	0.830975131	0.891903232	0.867215618	0.828975041	0.903762319	0.821590849	0.830605719	0.80019097	0.688515793	0.763068625	0.764614746	0.850902286	0.827862028	0.718590148	0.859102362	0.826096086	0.883595881	0.856246788	0.565878886
4	cg20780850	0.756742194	0.809751402	0.696794858	0.713989423	0.738635682	0.782014584	0.831439297	0.785034938	0.804012206	0.818169734	0.813182266	0.822012916	0.877060252	0.440148828	0.770719359	0.77136585	0.879283469	0.616250605	0.744591007	0.889520621	0.80809086	0.856887414	0.857617953	0.802131092	0.795156963	0.837923797	0.773955585	0.830838595	0.79507111	0.779280421	0.896093153	0.835357862	0.80477616	0.810104456	0.831207985	0.761671439	0.775092885	0.923288018	0.747848219	0.866146373	0.833142511	0.843027327	0.852445763	0.849296696	0.838526938	0.844900474	0.854084859	0.653526168
5	cg00002719	0.05012757	0.029642974	0.047456802	0.036388975	0.018074324	0.037542235	0.049678844	0.03467799	0.034373682	0.056927098	0.044041451	0.044693396	0.014630182	0.064762598	0.024647098	0.040563702	0.02609769	0.072715973	0.063507641	0.014319112	0.028992879	0.02903179	0.044900329	0.030130566	0.025684353	0.026403782	0.058005881	0.0472103	0.055648536	0.026771654	0.041750301	0.047047798	0.050925078	0.233566706	0.381900968	0.176081516	0.134092781	0.560592255	0.553647111	0.3641368	0.524518614	0.239178828	0.148950668	0.49498375	0.410296412	0.224528752	0.501767646	0.53271028
6	cg06783102	0.84679265	0.861252151	0.718465364	0.890120543	0.869321983	0.886373614	0.903446252	0.873218434	0.860018166	0.868342861	0.829500723	0.855818649	0.920185777	0.72407822	0.825963425	0.795441709	0.890701453	0.812789646	0.836463595	0.898230756	0.839971582	0.84479612	0.915664169	0.89714374	0.810581534	0.922760455	0.823854138	0.955757223	0.826778704	0.867160809	0.896331432	0.914251683	0.772632116	0.88359586	0.841383359	0.969621112	0.981885297	0.646716629	0.786989555	0.814000247	0.849000644	0.752833055	0.835680594	0.878231443	0.895025045	0.831684208	0.812821654	0.574538284
7	cg25464921	0.082741267	0.084367636	0.094789082	0.060525075	0.062223859	0.074078913	0.117859488	0.166284228	0.098969072	0.063809127	0.114390529	0.164101403	0.062906437	0.137304688	0.106182058	0.054834301	0.101803677	0.084600031	0.165487542	0.049704988	0.098062746	0.170010701	0.074444561	0.034821877	0.051714446	0.13321904	0.071286883	0.100651142	0.078890444	0.063537906	0.086915383	0.146326276	0.069274654	0.058400856	0.297969292	0.181831026	0.108708985	0.810791129	0.616736721	0.319075326	0.35962649	0.106042223	0.083089465	0.409810334	0.236282528	0.517037037	0.500625608	0.115553218
8	cg08104202	0.052378965	0.070605016	0.032382421	0.065580986	0.062852934	0.108976872	0.058656671	0.069343066	0.046993579	0.07469405	0.05941038	0.06614596	0.086057201	0.108910891	0.054547395	0.05116629	0.054545455	0.061813187	0.098761792	0.087371688	0.047706003	0.081311715	0.075078003	0.082737112	0.109703426	0.061403509	0.052910053	0.063918481	0.068406126	0.055775935	0.081857348	0.080741231	0.090359168	0.337150434	0.359478325	0.275915916	0.21547675	0.511582862	0.563469956	0.388973137	0.523155216	0.247935834	0.344727273	0.456769488	0.463052598	0.425882866	0.478423015	0.60091857
9	cg23818870	0.128619131	0.118391864	0.148073841	0.145540113	0.133114337	0.143687868	0.180075102	0.145668975	0.131130977	0.18120219	0.131957603	0.167170085	0.09904356	0.246587836	0.136791943	0.142807061	0.095450884	0.11889847	0.183615478	0.270390329	0.156146077	0.167206834	0.131377232	0.137488942	0.14004761	0.171722204	0.128051643	0.135516957	0.167103506	0.129376131	0.127778982	0.155848531	0.155333373	0.339968511	0.418530781	0.478248664	0.212096765	0.665163074	0.567007486	0.442234567	0.496036983	0.32766379	0.283197171	0.527311417	0.464335015	0.332935879	0.476023573	0.404252728
10	cg09671955	0.414914589	0.375476569	0.305329762	0.34474545	0.375065521	0.337073061	0.399454876	0.324397874	0.346058734	0.365445457	0.415474279	0.458618116	0.334660302	0.394894488	0.308596438	0.346565418	0.399678597	0.368991384	0.431475172	0.36768819	0.372413921	0.411395217	0.397399732	0.315000407	0.352158246	0.411982775	0.357089089	0.421707188	0.373079657	0.314229784	0.286910744	0.387864534	0.374355683	0.193167787	0.499321594	0.394426596	0.442204005	0.853402865	0.68647519	0.471207439	0.66341291	0.50999124	0.52292891	0.554308168	0.461854781	0.62700723	0.711126141	0.383156604
11	cg16998150	0.094353865	0.063895376	0.063029084	0.097859827	0.070418893	0.098207075	0.090584416	0.084181396	0.077285284	0.090950903	0.095507154	0.073681079	0.072348485	0.115925718	0.106616638	0.081950026	0.068000491	0.083373681	0.104963765	0.147384725	0.072253837	0.11836087	0.090728753	0.082519875	0.083451425	0.101322482	0.079087188	0.093322955	0.088883153	0.071579758	0.072758452	0.08820698	0.142166779	0.417544131	0.442073845	0.264457779	0.128770074	0.55037487	0.477191306	0.380036688	0.508692476	0.354522543	0.348211593	0.51988604	0.387833063	0.306278227	0.491251022	0.347841348
12	cg13958426	0.084077943	0.130157506	0.096814069	0.10171179	0.102736879	0.113856407	0.126503503	0.116319478	0.089968036	0.112002165	0.086836792	0.087578132	0.076431724	0.102336348	0.115021779	0.120151873	0.121828314	0.100126673	0.128153401	0.098310706	0.099785273	0.100198543	0.083132156	0.078915495	0.111690624	0.130677731	0.110557583	0.130348162	0.107476889	0.114802694	0.104689719	0.107809442	0.109445851	0.184200717	0.360894713	0.242758377	0.232399101	0.650481822	0.563156323	0.471373337	0.501795852	0.203930988	0.198674188	0.380268347	0.443749328	0.375886448	0.548854434	0.455019477
13	cg14826711	0.145881969	0.186158061	0.166348118	0.129576232	0.095629508	0.403622118	0.26499456	0.147632452	0.126074624	0.119643343	0.133744553	0.148396908	0.125403434	0.173392344	0.163767284	0.151280786	0.158638239	0.119700129	0.179633819	0.126361342	0.132613417	0.167869656	0.119695851	0.133084545	0.131175417	0.170751036	0.166946343	0.15808842	0.178215813	0.112728366	0.114333813	0.163379367	0.16717839	0.383679061	0.29748433	0.216360993	0.211815824	0.350336433	0.437821039	0.36293079	0.478373467	0.271424932	0.3079764	0.40724963	0.345416504	0.361339501	0.465943807	0.308103101
14	cg16136262	0.173252956	0.305518059	0.166507624	0.249256921	0.118122208	0.180428589	0.20246475	0.187866114	0.185148799	0.175319356	0.134485858	0.251618208	0.072263678	0.139896347	0.166138131	0.212585817	0.212222264	0.152339776	0.201537934	0.198049768	0.206555264	0.189431438	0.172117242	0.111472612	0.374672811	0.168087938	0.216735031	0.176807783	0.230804484	0.183104185	0.14012468	0.180789318	0.13059559	0.059521662	0.186186808	0.30020474	0.170058081	0.613716403	0.515754642	0.157436166	0.281340014	0.192469378	0.102080041	0.316524586	0.165147765	0.325678566	0.432585169	0.140888307
15	cg24808280	0.053958546	0.051688798	0.047826789	0.0639399	0.049469027	0.094492822	0.100555305	0.071702488	0.05071163	0.098572851	0.072599745	0.053328218	0.052060738	0.1171863	0.092577376	0.053743866	0.066121752	0.082101348	0.082077052	0.069997178	0.057163796	0.082120028	0.063931966	0.060402048	0.034375	0.101451137	0.062936514	0.079241361	0.080154308	0.066907616	0.072999424	0.070185963	0.11601069	0.51249166	0.417215535	0.33752878	0.156924247	0.570800404	0.495687796	0.378180039	0.514703925	0.332894014	0.386774967	0.535150969	0.408366366	0.34428196	0.4842378	0.497478992
16	cg13380669	0.762001776	0.702600083	0.793147989	0.747989017	0.793830118	0.681435427	0.787799989	0.728890997	0.706220703	0.793761642	0.772125273	0.797505477	0.760336922	0.757845789	0.74854888	0.797930525	0.805345871	0.724847529	0.775766978	0.775610707	0.817126704	0.765646908	0.77729328	0.77650451	0.818275261	0.716222143	0.815626903	0.793305574	0.791329954	0.672515708	0.798429915	0.784356906	0.816110647	0.875083751	0.782776258	0.840427977	0.805001448	0.47734399	0.842531863	0.62377699	0.830250449	0.788919958	0.833080454	0.879627823	0.806762883	0.869520155	0.833536762	0.565694035
17	cg05653018	0.53040645	0.535519001	0.533360943	0.553667343	0.565769011	0.516321621	0.562036653	0.390747618	0.534706521	0.532088739	0.511592034	0.611017757	0.586967754	0.517026903	0.622764387	0.598373681	0.597152779	0.477961362	0.557448954	0.549196532	0.548111191	0.633441748	0.579423035	0.576807214	0.55844715	0.572298794	0.551953342	0.569606376	0.479522087	0.427448785	0.479230952	0.579899508	0.437000518	0.30118784	0.349619072	0.242686698	0.458417945	0.131354743	0.34751359	0.370763702	0.41344211	0.43137514	0.387136925	0.360594945	0.353777108	0.424138148	0.36760286	0.324641941
18	cg26808687	0.52218405	0.523867807	0.578307408	0.536633122	0.633287198	0.492709991	0.601736756	0.492041265	0.527360494	0.523500763	0.538613865	0.612451867	0.642662985	0.614247274	0.540505678	0.661208074	0.604943631	0.524273033	0.559987735	0.537818358	0.557340743	0.628503347	0.640067375	0.601681291	0.640330972	0.607667026	0.591798263	0.578692396	0.520922721	0.520839973	0.55430121	0.607202367	0.564643464	0.35629758	0.366564399	0.273959468	0.493290429	0.161602164	0.349513409	0.398609497	0.415431939	0.426565637	0.3969222	0.392453823	0.367891337	0.431913908	0.394656042	0.37116234
19	cg18966401	0.383062166	0.397081954	0.38338304	0.417864122	0.424546309	0.284011154	0.499896788	0.369935842	0.395879052	0.396202429	0.356538307	0.459719742	0.443788695	0.407130172	0.406717637	0.431787037	0.509439093	0.392703074	0.431284783	0.364789919	0.458490893	0.461727734	0.495458476	0.392308904	0.399525533	0.44222986	0.413173582	0.418530258	0.423839723	0.334596514	0.366306355	0.405606683	0.402877676	0.258406549	0.29417007	0.221743382	0.36296024	0.140159062	0.240071739	0.311677741	0.345206336	0.318519053	0.309056615	0.338338575	0.301151726	0.360405826	0.299224216	0.269831172
20	cg11802442	0.733134835	0.753904942	0.723483678	0.731629445	0.836696077	0.6859033	0.75914544	0.685464748	0.75481688	0.702483529	0.783042739	0.786816998	0.833902174	0.738589593	0.73665698	0.808775172	0.772027281	0.703891392	0.734165355	0.78922275	0.765328607	0.775860909	0.786727369	0.812983279	0.822562718	0.759134662	0.786812529	0.798520101	0.725873585	0.676334546	0.746988772	0.782056912	0.77026288	0.62490236	0.691502551	0.580693668	0.633942597	0.608124437	0.62141669	0.712139003	0.722576053	0.770857282	0.619813138	0.531585466	0.813771266	0.700024975	0.645841523	0.66042405
21	cg04125586	0.675086477	0.584202235	0.660257166	0.673411608	0.689643549	0.616521334	0.687022016	0.588456007	0.62132672	0.674499172	0.633019747	0.719852796	0.735579314	0.704613373	0.712605861	0.728220297	0.688115188	0.709846618	0.704262339	0.592997685	0.676130028	0.737498993	0.699339558	0.671935422	0.735955056	0.704526213	0.679768204	0.656552258	0.620431182	0.597606582	0.636130035	0.753537487	0.826986507	0.491153219	0.594136087	0.413151777	0.710475681	0.312284009	0.597062628	0.798744697	0.601088262	0.688809283	0.539771687	0.521322314	0.884347653	0.601722662	0.624352751	0.656674938
22	cg26328757	0.69361031	0.66081512	0.632799978	0.623162395	0.702138827	0.480912726	0.737379125	0.592930294	0.635901061	0.622034432	0.635000469	0.72038833	0.750685573	0.649437634	0.637797715	0.70540968	0.698319653	0.642647026	0.667805086	0.622539942	0.68848516	0.72972433	0.699415532	0.698116523	0.731134265	0.740670665	0.663290399	0.677694846	0.651603789	0.630880043	0.631307863	0.689409181	0.715368779	0.480805996	0.51092366	0.452206716	0.626739346	0.328452403	0.495936793	0.562371649	0.584081034	0.609659245	0.562055127	0.568781078	0.567786002	0.573751461	0.588990217	0.559707706
23	cg03254916	0.125401284	0.092491839	0.154933196	0.137424035	0.146115774	0.134877817	0.142803221	0.127005752	0.146093643	0.146386093	0.103978896	0.236789298	0.106570513	0.191677175	0.184071289	0.150676752	0.146361241	0.135158627	0.092959043	0.110728477	0.144908616	0.1527485	0.091227388	0.066911091	0.11291866	0.146558815	0.165422514	0.130393401	0.136206117	0.188786987	0.100822562	0.130194518	0.139395044	0.067291782	0.082235108	0.00075643	0.101162791	0.038436237	0.084220268	0.038176325	0.10827711	0.102765957	0.074455386	0.127055306	0.069033179	0.11117495	0.09951372	0.096606975
24	cg25742464	0.34694307	0.327011673	0.355722302	0.348944977	0.343191668	0.310145691	0.329047948	0.30328743	0.326157424	0.388065227	0.311222192	0.427015564	0.282674711	0.310042061	0.34912239	0.435894385	0.335408678	0.372770198	0.332911494	0.279119766	0.343546957	0.380995404	0.247780857	0.331731274	0.298857276	0.370130915	0.350562584	0.342703249	0.312635851	0.287226567	0.257125471	0.358304939	0.206912957	0.162588649	0.236501725	0.133102009	0.241892951	0.102075647	0.18475171	0.222982472	0.213569665	0.190709643	0.190801681	0.264992638	0.190359176	0.259852783	0.229342546	0.21000652
25	ch.1.3903344F	0.111358433	0.119435617	0.084610067	0.090036081	0.078713747	0.090383861	0.114851043	0.106558804	0.093925047	0.098380438	0.074918039	0.107818901	0.200018694	0.077360968	0.118749883	0.094050173	0.104119086	0.134764597	0.102021898	0.186128156	0.132290217	0.087046625	0.099547349	0.085946751	0.066005948	0.122364092	0.104430391	0.091988965	0.107635286	0.085307695	0.098787764	0.11843052	0.118393618	0.06243584	0.156003542	0.116885361	0.071795228	0.08387698	0.171230175	0.071490295	0.090038135	0.068176137	0.076168049	0.120926856	0.088193233	0.072001436	0.072091578	0.079085855
26	cg02076020	0.546423394	0.549327592	0.549125029	0.558865942	0.607112642	0.324141341	0.625993345	0.469908157	0.52038666	0.520674074	0.532775241	0.624439959	0.689619982	0.614461285	0.539443642	0.647818103	0.623508999	0.566047865	0.612486167	0.562498285	0.561732312	0.650262373	0.626007024	0.602818024	0.674601417	0.610943595	0.572439839	0.592053845	0.533853352	0.44592796	0.54924067	0.595885058	0.635018264	0.324541042	0.419003878	0.266957828	0.518688738	0.164991155	0.364639984	0.419831096	0.473489943	0.515875838	0.427863434	0.411844407	0.443071919	0.460370019	0.499677447	0.418743352
27	cg18218190	0.526102979	0.532810999	0.515686479	0.574772408	0.562911675	0.488488757	0.629191522	0.503481264	0.519364547	0.53377931	0.529945682	0.608373092	0.628253262	0.586424653	0.663570426	0.600456573	0.607862558	0.517384576	0.595379864	0.512788673	0.577248745	0.649553812	0.602380882	0.610634823	0.625428311	0.596754088	0.581725635	0.567692116	0.561449051	0.447887288	0.509290821	0.598095647	0.655828898	0.412086758	0.44495556	0.322061785	0.550777873	0.289714914	0.51905003	0.676362618	0.516799153	0.573256624	0.449182913	0.474161994	0.755899385	0.481901535	0.542175799	0.534403282
28	cg23901896	0.680901468	0.745793248	0.689414773	0.774540147	0.818804415	0.710871396	0.766740675	0.696661386	0.718572323	0.749804295	0.813431228	0.84254584	0.815074888	0.760246059	0.782914844	0.793762439	0.830925552	0.8657478	0.858642206	0.763600706	0.802710017	0.864292606	0.776147552	0.800672144	0.857674083	0.829226368	0.796337121	0.791990446	0.833783371	0.744776358	0.709410886	0.824252397	0.841826547	0.552910737	0.607029407	0.720285944	0.91136354	0.736813107	0.882352088	0.888448074	0.664265993	0.880873324	0.765181272	0.893643227	0.756740189	0.848190766	0.754559061	0.708361619
29	cg04019636	0.42347896	0.428946994	0.450682153	0.46057798	0.451904728	0.448478343	0.531678552	0.446380131	0.484562886	0.442749604	0.455571919	0.437162247	0.421105849	0.405442443	0.506535747	0.512855297	0.461413923	0.458660884	0.464364845	0.394838398	0.485475872	0.563204903	0.489406275	0.465701076	0.406414219	0.486524051	0.493617488	0.452839705	0.422792824	0.515278359	0.399807554	0.495319495	0.457409911	0.337444559	0.434119782	0.271311822	0.453664013	0.226666667	0.315414555	0.416678288	0.48783329	0.449179858	0.414735591	0.444341571	0.44301676	0.461136638	0.49379361	0.399317107
30	cg12970084	0.46901838	0.468990373	0.480614982	0.474267565	0.45115993	0.435437985	0.533850388	0.408761385	0.498219067	0.456716624	0.440910283	0.556354025	0.55588801	0.547036972	0.508433641	0.546124057	0.556238429	0.454379494	0.501511268	0.433072695	0.505211182	0.550704388	0.468687898	0.462347453	0.504014924	0.503487743	0.499272861	0.539228675	0.490141222	0.477279599	0.383876583	0.519660659	0.419226792	0.252931818	0.33815688	0.240308567	0.453304824	0.126085522	0.292926611	0.389822848	0.428145031	0.453077681	0.377616808	0.369822329	0.392586336	0.417949231	0.458777126	0.373070665
31	cg07897871	0.633042392	0.626216218	0.627924775	0.631126122	0.664197387	0.549349056	0.673404625	0.562097053	0.624657494	0.61307304	0.596627061	0.704343009	0.711394673	0.615111839	0.7062897	0.747992996	0.688614971	0.650630437	0.689629598	0.591262961	0.650278363	0.695471444	0.6683442	0.666042364	0.696410422	0.68921266	0.61485078	0.646928875	0.681732465	0.516262537	0.592196829	0.655630868	0.748822927	0.385043445	0.431905292	0.325882328	0.626631049	0.182112178	0.403002978	0.554792073	0.554182843	0.581291132	0.517747603	0.495054793	0.505152941	0.547847517	0.573985474	0.513162264
32	cg16986578	0.524072888	0.509742553	0.51925508	0.572424831	0.573679332	0.496073973	0.601656561	0.442750086	0.526597101	0.535785354	0.542753317	0.611957773	0.6340682	0.517730938	0.584462929	0.650054435	0.578835172	0.504747093	0.551727735	0.519316155	0.5179928	0.641180534	0.556732426	0.59605634	0.653302933	0.590150835	0.559186279	0.537674385	0.496007914	0.466478114	0.492310305	0.556377367	0.511545469	0.307280685	0.363930377	0.263939643	0.472577535	0.174215781	0.30280779	0.337351084	0.380334533	0.454544327	0.351717143	0.357365061	0.332209113	0.408179878	0.333144902	0.327443268
33	cg07154254	0.282236738	0.291131393	0.311269631	0.328184507	0.336721214	0.266656113	0.303550037	0.273584442	0.301707615	0.307906752	0.263641698	0.313938609	0.234164226	0.282443356	0.34076009	0.306016508	0.312194319	0.209330009	0.262144161	0.208669047	0.312276917	0.336916728	0.201524008	0.30745503	0.255901226	0.32324543	0.32452474	0.292244759	0.258435521	0.24337642	0.209785485	0.300373389	0.183699844	0.169032941	0.17827886	0.11634524	0.226471828	0.10437409	0.159452161	0.165521388	0.155221577	0.236932534	0.198797503	0.221196833	0.173235673	0.21098644	0.176164702	0.156705464
34	cg17876200	0.041930612	0.060756332	0.045576755	0.037796338	0.042726593	0.062903655	0.071942858	0.050413259	0.031837491	0.054579935	0.034387003	0.052745395	0.032310643	0.077442269	0.049684249	0.047921941	0.059713521	0.058632125	0.067959166	0.045514432	0.051499973	0.05146204	0.048987493	0.031888518	0.053604938	0.047996261	0.054034586	0.043773587	0.066538596	0.047891767	0.022778122	0.043803227	0.06658156	0.030775212	0.125800157	0	0.066014235	0.040380106	0.058000468	0.025311274	0.057610498	0.047148332	0.042811705	0.042973759	0.033162716	0.041587359	0.063900271	0.053930793
35	cg00058923	0.76079471	0.787686204	0.771136588	0.77531437	0.779759781	0.740599067	0.787487546	0.76605858	0.775150953	0.785541695	0.796309228	0.838713333	0.836373039	0.792711915	0.741918962	0.816285172	0.820976788	0.7827834	0.791133	0.85026354	0.82244816	0.807750873	0.855427249	0.812442948	0.82990615	0.794177674	0.773440102	0.84268633	0.822578605	0.751971708	0.771013372	0.789379279	0.870607378	0.657959398	0.782231764	0.854378228	0.868882562	0.756773839	0.816827453	0.798845468	0.896420313	0.887940515	0.854857231	0.858601489	0.872992279	0.898281938	0.869102229	0.659905833
36	cg08785274	0.088675314	0.115954474	0.096932126	0.095356503	0.083415123	0.095928075	0.09585233	0.106917786	0.101562089	0.091716085	0.091602017	0.129788103	0.081266501	0.105885984	0.107266863	0.123638594	0.09456094	0.113374015	0.097832408	0.073272324	0.086345714	0.107333959	0.085561546	0.096280952	0.078290462	0.123132808	0.1007375	0.081627278	0.094796781	0.093004266	0.079476334	0.097046044	0.133848808	0.084944098	0.089461864	0.111987282	0.404551692	0.105054304	0.087103295	0.09889673	0.119763969	0.073820508	0.093372404	0.100716065	0.099124987	0.110588873	0.133050808	0.082931649
37	cg05410790	0.03952424	0.060183936	0.032600189	0.041015805	0.041421967	0.057072841	0.051305629	0.071577182	0.043000054	0.053260754	0.050238205	0.04553868	0.053054316	0.05416358	0.058751857	0.039975166	0.060065341	0.055573331	0.057694077	0.046549524	0.050483902	0.065163435	0.040558087	0.056044375	0.056136872	0.057203058	0.049196625	0.053717866	0.060852509	0.050165618	0.036056016	0.046111281	0.070075322	0.042589853	0.071779695	0.049617941	0.056649923	0.055095166	0.056154468	0.039618149	0.056285406	0.036739534	0.041751257	0.060413424	0.048487309	0.052655708	0.068985715	0.046534954
38	cg17150246	0.116690619	0.085889156	0.103275637	0.078799473	0.085651831	0.098742347	0.094975245	0.089665786	0.105472868	0.077901168	0.080163174	0.079184253	0.102140461	0.087700303	0.073109934	0.134957968	0.09525047	0.120009781	0.090734736	0.09839847	0.094955757	0.076722037	0.105372668	0.121710784	0.087909254	0.098135533	0.097115751	0.08014376	0.107861443	0.101454406	0.087829774	0.06979526	0.124039661	0.12492493	0.073891646	0.138784144	0.376136888	0.142531537	0.058571503	0.116041041	0.13660479	0.086884609	0.11594562	0.083795485	0.109046575	0.136703702	0.14454079	0.076158276
39	cg27582585	0.757653319	0.757784812	0.783376467	0.725949485	0.786494299	0.721774574	0.731602099	0.710512492	0.749704499	0.718160682	0.771083007	0.648821517	0.750016138	0.662063429	0.702370022	0.75925666	0.750458214	0.70507557	0.725728777	0.827917738	0.738772384	0.687385127	0.748011123	0.732397123	0.768321783	0.73803166	0.742871685	0.761286608	0.757043247	0.702755356	0.782852314	0.746375208	0.730921913	0.792677999	0.60027486	0.773500976	0.641384282	0.839675688	0.779241585	0.54943849	0.73280307	0.716723277	0.731704273	0.718791906	0.699275968	0.727207695	0.633623372	0.656258689
40	cg02957185	0.718733312	0.820388089	0.627512916	0.770247855	0.678783285	0.627644409	0.710416981	0.651532228	0.650963931	0.635362611	0.707729115	0.8004535	0.680104018	0.700086145	0.742291392	0.809140703	0.758958792	0.689084745	0.727214331	0.649637482	0.763330024	0.78119616	0.798904851	0.739489265	0.714780928	0.771066368	0.685038404	0.776854573	0.747181871	0.684971081	0.677227402	0.720468446	0.711596122	0.405364865	0.635427329	0.538688461	0.840575929	0.260022243	0.514931714	0.547646222	0.599039906	0.805224385	0.483123975	0.601552245	0.597170569	0.671400046	0.672028864	0.528292419
41	cg06649737	0.252087642	0.27696117	0.327045953	0.353599207	0.299902466	0.347750692	0.322701332	0.317071023	0.269748364	0.314139392	0.315853334	0.416407112	0.208798213	0.312674119	0.340893692	0.356694381	0.27818568	0.319118046	0.358649463	0.240696621	0.351091802	0.375075231	0.277236929	0.300867097	0.219344418	0.389399999	0.291248085	0.299240015	0.342054633	0.28071475	0.223304253	0.327137821	0.252193451	0.176050723	0.252057725	0.173300825	0.464279305	0.110513066	0.243297482	0.229241954	0.269049605	0.416037984	0.243377505	0.285257355	0.288536987	0.265878314	0.336640711	0.271909145
42	cg17132124	0.063276969	0.083948339	0.088025132	0.084975369	0.076133876	0.105775306	0.088007679	0.109130094	0.074184632	0.093583122	0.090566292	0.123138686	0.048913043	0.096024357	0.110225461	0.111648574	0.069946543	0.081321474	0.085390726	0.065416194	0.082589566	0.155096401	0.05967594	0.070537399	0.043284177	0.172481093	0.085023401	0.077530085	0.07878369	0.069180544	0.054953384	0.106148098	0.083824157	0.078968981	0.1	0.060954126	0.436912442	0.086093878	0.075305536	0.065870176	0.106155779	0.100815538	0.100500512	0.084617804	0.076770022	0.104483881	0.128243143	0.100197044
43	cg23651323	0.015078954	0.007781588	0.007930879	0.017548136	0.015603578	0.015169072	0.019777424	0.01481149	0.013681108	0.015709503	0.013409435	0.026686176	0.016103361	0.025474319	0.033858933	0.014515409	0.012636045	0.013228607	0.02766311	0.018294758	0.015123619	0.017672756	0.007617973	0.017323048	0.016122052	0.015558408	0.018116157	0.01075197	0.014477829	0.018383925	0.009703691	0.01755008	0.021606693	0.013017667	0.020575046	0.009929271	0.204170444	0.017415319	0.017587459	0.00957322	0.038432836	0.01794565	0.012458622	0.023065632	0.012013495	0.008982036	0.029707233	0.023446786
44	cg25320115	0.036198663	0.033317603	0.027947485	0.036624892	0.017597846	0.023431734	0.03474933	0.027480007	0.019019934	0.036060187	0.028892122	0.034552846	0.015279754	0.032524092	0.04367141	0.030721966	0.031662552	0.019782964	0.0229598	0.01650165	0.018957346	0.021239745	0.014565924	0.008967329	0.022970297	0.029908973	0.018659881	0.016830695	0.024924012	0.015969803	0.011625185	0.025321337	0.029268293	0.036	0.039508457	0.006607073	0.378977976	0.026976418	0.015968248	0.010347086	0.019910571	0.024662039	0.041767403	0.013639119	0.029570473	0.039774907	0.024199437	0.030372149
45	cg20747741	0.162961528	0.222841509	0.174778024	0.183010733	0.13046964	0.134458778	0.219439911	0.16840547	0.206744438	0.162761043	0.167358888	0.170445223	0.208660572	0.176600619	0.178459983	0.195189459	0.199613947	0.203688433	0.19458553	0.228124832	0.202049548	0.196169024	0.261369133	0.17862033	0.244019686	0.135368755	0.197903205	0.16657239	0.18472086	0.134384572	0.228885722	0.180180104	0.213699517	0.168532889	0.172327661	0.186370685	0.21598958	0.175418787	0.181512016	0.14201722	0.155286232	0.191411714	0.153035854	0.197534315	0.147864477	0.190310947	0.227741738	0.17496487
46	cg09306340	0.161814767	0.182925622	0.164235285	0.184437533	0.153342926	0.14349869	0.164651016	0.163026194	0.160728269	0.178057111	0.151689473	0.21240548	0.111939466	0.167194467	0.171885447	0.196975129	0.166852483	0.15553421	0.176959268	0.132520124	0.175693068	0.187994287	0.121952537	0.122048405	0.121390836	0.233740289	0.159630503	0.166213636	0.174534938	0.161718519	0.115040398	0.178328518	0.168780228	0.143891952	0.16936195	0.172018302	0.367842894	0.159224538	0.174024853	0.154663704	0.160893262	0.14560396	0.142322944	0.181840432	0.156138891	0.166713587	0.174670398	0.157102343
47	cg21437481	0.084732123	0.093682585	0.075573184	0.100688902	0.082911412	0.086031869	0.083773284	0.086552132	0.080252545	0.099187194	0.065413759	0.143380674	0.112958001	0.101077373	0.090942443	0.107448714	0.098963884	0.084143391	0.105868315	0.061087666	0.088993574	0.123188813	0.097456616	0.097160125	0.067398042	0.133388259	0.114201229	0.103819891	0.09389277	0.139143689	0.072990174	0.090608513	0.120409493	0.060049408	0.136396936	0.085152997	0.336351434	0.092667602	0.066971281	0.063305035	0.07897924	0.062584756	0.078986527	0.094201749	0.068240813	0.085677614	0.083868458	0.074060229
48	cg04939496	0.630956743	0.660867193	0.665877068	0.587732433	0.612067717	0.670288569	0.634494428	0.665505304	0.599936015	0.640092266	0.640807164	0.654229494	0.699101162	0.609224231	0.589381704	0.590278184	0.645610926	0.66327753	0.693061531	0.754382025	0.636049765	0.625454298	0.63218677	0.66537005	0.656160927	0.672386232	0.604520632	0.676027487	0.718058419	0.733860131	0.716951262	0.66324147	0.742187779	0.720798371	0.8177703	0.738902293	0.768567743	0.835326858	0.702180382	0.509198136	0.773849266	0.551149761	0.807738427	0.719464625	0.785864256	0.677389452	0.787355468	0.716777351
49	cg10210739	0.310856521	0	0.23829033	0.299603846	0.244325161	0.422920786	0.383306898	0.380454829	0.281510966	0.33821801	0.313429961	0.293951386	0.242563688	0.240020911	0.302734668	0.329516814	0	0.329651472	0.39366914	0.287149924	0.373980439	0.256327211	0.271575865	0.298687425	0.298031065	0.230177689	0.295799767	0.247100133	0.306586207	0.272653976	0.340149408	0.291583981	0.300207037	0.565209073	0.490980308	0.321838919	0.293513398	0.731777441	0.394950431	0.649050062	0.372565869	0.448736517	0.365454466	0.499526345	0.636785629	0.692325503	0.341029995	0.511904589
50	cg13477354	0.654296042	0.672102057	0.593254855	0.5252154	0.625760453	0.69988045	0.635504447	0.667830094	0.599152492	0.560075478	0.709154234	0.652904949	0.835158092	0.535332456	0.520311526	0.564038055	0.716470064	0.660097087	0.629398557	0.778673094	0.679488879	0.564021648	0.771877389	0.728368897	0.775769658	0.59399216	0.571443911	0.720656297	0.638172842	0.620419249	0.787708666	0.62124517	0.76774148	0.809562093	0.760453376	0.830510871	0.75138626	0.925230577	0.847670158	0.820204634	0.791688358	0.784401775	0.830374337	0.829556886	0.806217004	0.828547412	0.834392234	0.739419942
51	cg07400091	0.057286673	0.106766917	0.085509138	0.075397861	0.059417364	0.064449541	0.090500642	0.070978945	0.059157932	0.08583691	0.072919645	0.120503597	0.037255315	0.121049305	0.118635438	0.113191306	0.07079646	0.096212121	0.097082658	0.059221658	0.072089762	0.05404773	0.071095251	0.028780935	0.03943133	0.061006609	0.070260802	0.056748466	0.103296242	0.025111885	0.051472612	0.043743642	0.060941828	0.104248483	0.063502674	0.103580563	0.0693714	0.050702028	0.145808019	0.028813218	0.070324341	0.081581161	0.104338154	0.071987059	0.084785134	0.079561599	0.089708971	0.048510313
52	cg23978968	0.506329622	0.487335913	0.499882176	0.474951903	0.508101613	0.460541893	0.479771728	0.533884536	0.434973497	0.433487159	0.48332538	0.508279406	0.575986861	0.362790599	0.430799234	0.465762621	0.599339539	0.512380145	0.479441795	0.567863388	0.567408239	0.458670658	0.552936107	0.474191611	0.435587818	0.464992555	0.516745269	0.491866219	0.465903465	0.4825659	0.501161528	0.488190477	0.583498546	0.597930466	0.591654857	0.750488969	0.486206851	0.790515489	0.589621984	0.674106661	0.4692432	0.603624425	0.359453591	0.684402457	0.609621187	0.65196854	0.548531227	0.578882221
53	cg03050965	0.639041148	0.607582183	0.551652729	0.53007822	0.565926283	0.583747518	0.620962461	0.577140104	0.562266532	0.527062313	0.570918534	0.607934923	0.68179751	0.557104352	0.525987445	0.532800166	0.640893802	0.542310761	0.568761433	0.616723925	0.618256506	0.538074237	0.648246038	0.616754987	0.58729226	0.572330801	0.568879202	0.589690671	0.602161017	0.527327398	0.65094844	0.552741817	0.589892918	0.664188529	0.574582651	0.663477307	0.597293425	0.798476931	0.741851181	0.616483256	0.633092639	0.638516365	0.510122166	0.719474982	0.679710845	0.647227184	0.699791627	0.664812166
54	cg17859448	0.220512312	0.254543794	0.166171748	0.186031046	0.169574714	0.197966988	0.212803532	0.299072419	0.193158663	0.228195952	0.19061557	0.306788068	0.154242131	0.192638926	0.193620908	0.218254821	0.257217729	0.209537313	0.196944024	0.204066751	0.220002125	0.206571391	0.185042139	0.194590839	0.185719352	0.187167623	0.228025465	0.205853491	0.246879354	0.230625847	0.166236822	0.161699628	0.155681048	0.402240894	0.362818337	0.649630537	0.303911304	0.59193205	0.439882121	0.395389738	0.289356377	0.359204368	0.534481572	0.284163347	0.481609962	0.406351452	0.376673833	0.445952571
55	cg17972213	0.574183483	0.572755248	0.542032597	0.478855363	0.533344535	0.456522415	0.529590499	0.595177698	0.557492743	0.490780334	0.552110552	0.5133247	0.691919132	0.47311106	0.485851767	0.466639391	0.656456636	0.523594511	0.511468088	0.681822997	0.605955833	0.50387709	0.69326333	0.639912416	0.757588138	0.457900445	0.491190908	0.577925281	0.555676072	0.483904618	0.688941564	0.498267617	0.696414924	0.667103594	0.600856517	0.732997402	0.60276656	0.833729895	0.7200545	0.724905025	0.511113282	0.567758135	0.414442836	0.764728605	0.656058741	0.611192943	0.63523144	0.650524031
56	cg18757941	0.048609832	0.041142558	0.072900158	0.060984061	0.039906712	0.056893204	0.064413051	0.054514155	0.059288538	0.071350165	0.053616591	0.056010669	0.15846856	0.091457023	0.031111839	0.040748638	0.048847012	0.044225423	0.077350777	0.051458538	0.024697222	0.033431885	0.085454545	0.10733889	0.079178886	0.039348925	0.053979126	0.05349723	0.055327026	0.070994862	0.047357782	0.072625698	0.08002919	0.078263841	0.056038647	0.062535858	0.057794152	0.04059869	0.058796924	0.035884291	0.080608794	0.093379258	0.08840388	0.033806147	0.04950495	0.021455544	0.064767536	0.060559006
57	cg10020333	0.088348714	0.126651873	0.066401378	0.132827791	0.07821391	0.109005443	0.125179317	0.114367215	0.076495997	0.091498757	0.080686354	0.084240008	0.194635347	0.09994966	0.121280538	0.120410296	0.092710137	0.08757018	0.121771382	0.164290652	0.109295441	0.083697152	0.227647006	0.116131568	0.139552831	0.091600965	0.110924961	0.105701125	0.108876857	0.082925528	0.064686925	0.07567823	0.150755676	0.061170418	0.085763468	0.119653879	0.090761698	0.100144132	0.308147143	0.058570972	0.148529161	0.073277027	0.207586352	0.107666648	0.074642339	0.06491225	0.112639024	0.087074938
[truncated: 459 more columns]
